# Supplementary material for: Why Has the Number of Scientific Retractions Increased?
Source: PLoS One. 2013 Jul 8;8(7):e68397. doi: 10.1371/journal.pone.0068397 (PMC3704583; doi:10.1371/journal.pone.0068397)
Supplement: Database S1 — Excel file listing all retracted articles analyzed in this paper. The file includes first author, article title, journal of publication, year of publication, year of retraction, months to retract, and the PubMed Identifier (PMID). (XLSX) [file pone.0068397.s003.xlsx]

## Sheet: pubmed_result.csv
First Author	Title	Journal	Yr of Publication	Yr of Retraction	Mos to Retraction	PMID
[No authors listed]	Current understanding of the role of microscopic monitoring, baking soda, and hydrogen peroxide in the treatment of periodontal disease. Committee on Research, Science and Therapy. The American Academy of Periodontology.	J Periodontol	1998	2005	83	9736380
Abbs JH	Orofacial motor control impairment in Parkinson's disease.	Neurology	1987	1996	113	3822131
Abdel Latef AA	Influence of arbuscular mycorrhizal fungi and copper on growth, accumulation of osmolyte, mineral nutrition and antioxidant enzyme activity of pepper (Capsicum annuum L.).	Mycorrhiza	2011	2011	3	21221660
Abdelkefi A	Single autologous stem-cell transplantation followed by maintenance therapy with thalidomide is superior to double autologous transplantation in multiple myeloma: results of a multicenter randomized clinical trial	Blood	2008	2009	16	19520824
Abdelkefi A	First-line thalidomide-dexamethasone therapy in preparation for autologous stem cell transplantation in young patients (<61 years) with symptomatic multiple myeloma	Bone Marrow Transplant	2005	2009	46	15968290
Abe Y	Apolipoprotein CIII induces monocyte chemoattractant protein-1 and interleukin 6 expression via Toll-like receptor 2 pathway in mouse adipocytes.	Arterioscler Thromb Vasc Biol	2010	2012	16	20829510
Abou Zeid H	Dolasetron decreases postoperative nausea and vomiting after breast surgery	Breast J	2002	2005	32	12100113
Abou-Elela A	Continence after radical prostatectomy with bladder neck preservation	Eur J Surg Oncol	2007	2009	26	17123772
Abou-Elela A	Outcome of anterior vaginal wall sparing during female radical cystectomy with orthotopic urinary diversion	Eur J Surg Oncol	2008	2009	15	17951022
Abou-Elenain K	Study of the systemic and pulmonary oxidative stress status during exposure to propofol and sevoflurane anaesthesia during thoracic surgery.	Eur J Anaesthesiol	2010	2011	7	20442581
Abou-Madina MM	Influence of resin cements and aging on the fracture resistance of IPS e.max press posterior crowns	Int J Prosthodont	2012	2012	2	22259793
Abraham EC	Proteins of urea-soluble high molecular weight (HMW) aggregates from diabetic cataract: identification of in vivo glycation sites.	Exp Eye Res	1991	1992	16	1821625
Abramson JS	Development of a vaccine tracking system to improve the rate of age-appropriate primary immunization in children of lower socioeconomic status.	J Pediatr	1995	1995	4	7699537
Abu Odeh RO	Detection and genotyping of GB virus-C in dromedary camels in the United Arab Emirates.	Vet Microbiol	2011	2012	15	20674194
Abu-Akel A	Phoricity as a measure of Clozaril's efficacy in treating disorganized schizophrenia.	Clin Linguist Phon	1999	2003	45	20486884
Abu-Akel A	A study of cohesive patterns and dynamic choices utilized by two schizophrenic patients in dialog, pre- and post-medication.	Lang Speech	1997	2003	65	9692323
Abu-Hilal MA	Pulsus paradoxus; historical and clinical perspectives.	Int J Cardiol	2010	2011	17	19464740
Abu-Omar AA	Prevention of postpartum hemorrhage, safety and efficacy	Saudi Med J	2001	2008	82	19086102
Accili D	Turning up the heat in the fat cell.	Nat Med	2004	2005	7	15516912
Acharya CR	Gene expression signatures, clinicopathological features, and individualized therapy in breast cancer.	JAMA	2008	2012	46	18387932
ACOG Committee on Patient Safety and Quality Improvement	ACOG Committee Opinion No. 353: Medical emergency preparedness.	Obstet Gynecol	2006	2011	52	17138800
ACOG Committee on Practice Bulletins--Gynecology	ACOG Practice Bulletin No. 11: Medical management of endometriosis.	Obstet Gynecol	1999	2010	127	21077410
Afar R	Thymopoietin, a polypeptide ligand for the alpha-bungarotoxin binding site in brain: an autoradiographic study.	Neuroscience	1992	1994	22	1603334
Affandi B	A pilot efficacy study with a single-rod contraceptive implant (Implanon) in 200 Indonesian women treated for < or = 4 years.	Contraception	1999	2004	68	10382079
Affandi B	An integrated analysis of vaginal bleeding patterns in clinical trials of Implanon.	Contraception	1998	2004	71	10095980
Ahlers A	Interleukin-3 and granulocyte-macrophage colony-stimulating factor induce activation of the MAPKAP kinase 2 resulting in in vitro serine phosphorylation of the small heat shock protein (Hsp 27).	Blood	1994	1999	61	8142647
Ahluwalia J	Activation of capsaicin-sensitive primary sensory neurones induces anandamide production and release.	J Neurochem	2003	2011	105	12558978
Ahluwalia J	The large-conductance Ca2+-activated K+ channel is essential for innate immunity.	Nature	2004	2010	81	14985765
Ahme	The design, synthesis, and biochemical evaluation of derivatives of biphenyl sulfamate-based compounds as novel inhibitors of estrone sulfatase	Biochem Biophys Res Commun	2003	2003	9	12054760
Aitken JC	The effects of dietary manipulation upon the respiratory exchange ratio as a predictor of maximum oxygen uptake during fixed term maximal incremental exercise in man.	Eur J Appl Physiol Occup Physiol	1989	1990	6	2737192
Akagi K	Strain-dependency of chromosomal abnormalities in lymphomas developed in E mu-myc transgenic mice	Jpn J Cancer Res	2001	2002	9	12038295
Akan H	Dynamic upper airway soft-tissue and caliber changes in healthy subjects and snoring patients	AJNR Am J Neuroradiol	2004	2007	34	15569762
Akerstrom T	Exercise induces interleukin-8 expression in human skeletal muscle.	J Physiol	2005	2011	76	15618276
Akyol A	Handwashing: a simple, economical and effective method for preventing nosocomial infections in intensive care units	J Hosp Infect	2006	2006	6	16478645
Al-Assar O	Inactivation of MAP kinase signalling in Myc transformed cells and rescue by LiCl inhibition of GSK3	Mol Cancer	2005	2005	1	15811177
Al-Daraji WI	Gastric changes following colchicine therapy in patients with FMF.	Dig Dis Sci	2008	2009	16	18080195
Al-Daraji WI	A preliminary examination of the role of NFAT 3 in human skin, cultured keratocytes and dermal fibroblasts.	J Cutan Pathol	2010	2011	10	20653821
al-Isa AN	Body mass index and prevalence of obesity changes among Kuwaitis.	Eur J Clin Nutr	1997	1998	6	9368808
al-Isa AN	Changes in body mass index (BMI) and prevalence of obesity among Kuwaitis 1980-1994.	Int J Obes Relat Metab Disord	1997	1998	5	9426374
Al-Smadi M	New multi-1,2,3-selenadiazole aromatic derivatives	Molecules	2005	2007	22	18007496
Alevizaki M	Altered calcitonin gene in a young patient with osteoporosis.	BMJ	1989	1989	2	2502220
Ali SM	Scaling law of shear viscosity in atomic liquid and liquid mixtures	J Chem Phys	2006	2006	3	16626211
Alja'afreh T	Controlling force variations during soft-tissue grasping.	Proc Inst Mech Eng H	2009	2011	26	19743640
Alja'afreh T	Investigating the needle dynamic response during insertion into soft tissue.	Proc Inst Mech Eng H	2010	2011	18	20476501
Alsabti EA	Effect of platinum compounds on murine lymphocyte mitogenesis.	Jpn J Med Sci Biol	1979	1980	16	396398
Altamirano MM	Directed evolution of new catalytic activity using the alpha/beta-barrel scaffold	Nature	2000	2002	27	10688189
Alyaqoub FS	Prevention of mouse lung tumors and modulation of DNA methylation by combined treatment with budesonide and R115777 (Zarnestra MT)	Carcinogenesis	2007	2007	10	16885199
American College of Obstetricians and Gynecologists Committee on Gynecologic Practice.	ACOG Committee Opinion No. 452: Primary and preventive care: periodic assessments.	Obstet Gynecol	2009	2011	16	20134303
American College of Obstetricians and Gynecologists.	ACOG Committee Opinion: number 279, December 2002. Prevention of early-onset group B streptococcal disease in newborns.	Obstet Gynecol	2002	2011	100	12468196
Anandatheerthavarada HK	An unusual TOM20/TOM22 bypass mechanism for the mitochondrial targeting of cytochrome P450 proteins containing N-terminal chimeric signals	J Biol Chem	2008	2008	5	18480056
Angelos P	Ethical issues in surgical treatment and research.	Curr Probl Surg	2003	2007	47	12813423
Angelov A	Heterologous gene expression in the hyperthermophilic archaeon Sulfolobus solfataricus.	Methods Mol Biol	2010	2010	1	20830559
Ansieau S	Tumor necrosis factor receptor-associated factor (TRAF)-1, TRAF-2, and TRAF-3 interact in vivo with the CD30 cytoplasmic domain; TRAF-2 mediates CD30-induced nuclear factor kappa B activation.	Proc Natl Acad Sci U S A	1996	1997	12	8943059
Aoki N	A cytosolic protein-tyrosine phosphatase PTP1B specifically dephosphorylates and deactivates prolactin-activated STAT5a and STAT5b.	J Biol Chem	2000	2011	123	10993888
Aoki N	The novel protein-tyrosine phosphatase PTP20 is a positive regulator of PC12 cell neuronal differentiation.	J Biol Chem	1996	2010	167	8910608
Aoki N	Mutual regulation of protein-tyrosine phosphatase 20 and protein-tyrosine kinase Tec activities by tyrosine phosphorylation and dephosphorylation.	J Biol Chem	2004	2010	79	14679216
Archer CW	Mechanical regulation of secondary chondrogenesis	Biorheology	2006	2009	34	16912408
Arias JL	5-Fluorouracil-loaded iron/ethylcellulose (core/shell) nanoparticles for active targeting of cancer.	J Drug Target	2009	2009	3	19725757
Arichi T	Prophylactic DNA vaccine for hepatitis C virus (HCV) infection: HCV-specific cytotoxic T lymphocyte induction and protection from HCV-recombinant vaccinia infection in an HLA-A2.1 transgenic mouse model	Proc Natl Acad Sci U S A	2000	2001	16	10618412
Arikawa K	Two visual pigment opsins, one expressed in the dorsal region and another in the dorsal and ventral regions, of the compound eye of a dragonfly, Sympetrum frequens.	Invert Neurosci	1995	1996	14	9372131
Arnaiz-Villena A	The origin of Palestinians and their genetic relatedness with other Mediterranean populations	Hum Immunol	2001	2001	1	11543891
Arnold C	Profile of Phillip Cohen	Proc Natl Acad Sci U S A	2009	2009	1	19293376
Arnold L	Priorities and challenges of health system chief nursing executives: insights for nursing educators	J Prof Nurs	2006	2007	12	16873043
Arnold SF	Synergistic activation of estrogen receptor with combinations of environmental chemicals.	Science	1996	1997	13	8633243
Aronica SM	Macrophage inflammatory protein-1alpha and interferon-inducible protein 10 inhibit synergistically induced growth factor stimulation of MAP kinase activity and suppress phosphorylation of eukaryotic initiation factor 4E and 4E binding protein 1.	Blood	1997	2006	109	9160663
Arranz N	Protective effects of isothiocyanates towards N-nitrosamine-induced DNA damage in the single-cell gel electrophoresis (SCGE)/HepG2 assay	J Appl Toxicol	2006	2007	4	17080405
Arroyo S	Nocturnal paroxysmal dystonia related to a prerolandic dysplasia	Epilepsy Res	2001	2001	6	11137385
Asato J	Fatal infection of the hand due to Photobacterium damsela: a case report	Clin Infect Dis	2004	2004	2	15156501
Asea A	Hsp72 release: mechanisms and methodologies	Methods	2007	2009	16	17920515
Asgary S	A clinical trial of pulpotomy vs. root canal therapy of mature molars.	J Dent Res	2010	2011	11	20562409
Ashford ML	Cloning and functional expression of a rat heart KATP channel.	Nature	1994	1995	16	8047164
Asiedu CK	Elevated T regulatory cells in long-term stable transplant tolerance in rhesus macaques induced by anti-CD3 immunotoxin and deoxyspergualin	J Immunol	2005	2006	8	16339543
Aslam Z	Gynumella flava gen. nov., sp. nov., isolated from the rhizosphere of rice (Oryza sativa L.) managed under a no-tillage regime.	Int J Syst Evol Microbiol	2010	2010	1	19643896									that a recently uncovered error compromises some of the data presented in our pape
Assimakopoulos NA	Workflow management with systems approach: anticipated and ad-hoc workflow for scientific applications	ISA Trans	2000	2002	24	10871211
Atahan AO	A recommended specification for heavy vehicle rear underrun guards	Accid Anal Prev	2007	2008	12	18709725
Attwood GT	An endo-beta-1,4-glucanase gene (celA) from the rumen anaerobe Ruminococcus albus 8: cloning, sequencing, and transcriptional analysis.	Can J Microbiol	1996	1998	26	8868234
Audhya T	Isolation and complete amino acid sequence of human thymopoietin and splenin.	Proc Natl Acad Sci U S A	1987	1994	84	3473468
Augustin G	The periosteum. Part 1: Anatomy, histology and molecular biology	Injury	2007	2008	9	17889870
Auler JO Jr	Arterial pulse pressure variation predicting fluid responsiveness in critically ill patients	Shock	2008	2009	7	18704014
Ayegnon KG	A 25-year experience with Carpentier-Edwards Perimount in the mitral position.	Asian Cardiovasc Thorac Ann	2011	2011	4	21357312
Azadani PN	The effect of dental overbite on eustachian tube dysfunction in Iranian children	Int J Pediatr Otorhinolaryngol	2007	2007	9	17141333
Azebaze AG	Antimicrobial and antileishmanial xanthones from the stem bark of Allanblackia gabonensis (Guttiferae).	Nat Prod Res	2008	2010	26	18322848
Azghadi S	Epigenetically reprogramming of human embryonic stem cells by 3-deazaneplanocin a and sodium butyrate.	Int J Prev Med	2011	2011	3	21603011
Azizi M	Direct renin inhibition: clinical pharmacology.	J Mol Med (Berl)	2008	2012	46	18368379
Babu SH	The facile flow-injection spectrophotometric detection of gold(III) in water and pharmaceutical samples using 3,5-dimethoxy-4-hydroxy-2-aminoacetophenone isonicotinoyl hydrazone (3,5-DMHAAINH)	J Hazard Mater	2005	2008	36	15811683
Badawi AF	Inhibition of rat mammary gland carcinogenesis by simultaneous targeting of cyclooxygenase-2 and peroxisome proliferator-activated receptor gamma	Cancer Res	2004	2005	19	14871855
Badou A	Requirement of voltage-gated calcium channel beta4 subunit for T lymphocyte functions	Science	2005	2005	11	15637280
Badr MO	Comparative biochemical studies on steroidogenic compounds in chickens.	Res Vet Sci	2010	2011	14	20542304
Baer C	The effect of intravaginal applied GnRH-agonist on the time of ovulation and subsequent reproductive performance of weaned multiparous sows.	Reprod Domest Anim	2004	2010	68	15367259
Bagheri M	Cytokine typing: SNP allele frequencies in the Iranian population	Int J Immunogenet	2006	2007	12	16712650
Bagheri M	Cytokine single nucleotide polymorphisms in Iran	J Interferon Cytokine Res	2006	2006	5	16734562
Bagheri M	Heterogeneity of cytokine single-nucleotide polymorphisms among the Iranian and in the other East-South Asian populations.	Transfus Med	2006	2006	6	16764598
Baglia FA	Prothrombin is a cofactor for the binding of factor XI to the platelet surface and for platelet-mediated factor XI activation by thrombin.	Biochemistry	1998	2007	117	9485373
Baglia FA	Thrombin-mediated feedback activation of factor XI on the activated platelet surface is preferred over contact activation by factor XIIa or factor XIa	J Biol Chem	2000	2007	86	12968031
Baglia FA	Factor XI binding to the platelet glycoprotein Ib-IX-V complex promotes factor XI activation by thrombin	J Biol Chem	2002	2007	68	11696542
Baglia FA	The glycoprotein Ib-IX-V complex mediates localization of factor XI to lipid rafts on the platelet membrane	J Biol Chem	2003	2007	51	12517745
Bahar I	Cionni endocapsular ring implantation in Marfan's Syndrome.	Br J Ophthalmol	2007	2010	37	17947268
Baig MK	Postoperative ileus: a review	Dis Colon Rectum	2004	2005	18	14978625
Bais HP	Mediation of pathogen resistance by exudation of antimicrobials from roots.	Nature	2005	2011	72	15759001
Bais HP	Exudation of fluorescent beta-carbolines from Oxalis tuberosa L roots.	Phytochemistry	2002	2010	86	12409020
Bais HP	Enantiomeric-dependent phytotoxic and antimicrobial activity of (+/-)-catechin. A rhizosecreted racemic mixture from spotted knapweed.	Plant Physiol	2002	2005	90	11950966
Bakalara N	Trypanosoma brucei glycosomal glyceraldehyde-3-phosphate dehydrogenase genes are stage-regulated at the transcriptional level.	EMBO J	1991	1992	10	1935905
Baker RJ	High levels of genetic change in rodents of Chernobyl.	Nature	1996	1997	19	8614463
Baldini JU	Structure of the 8200-year cold event revealed by a speleothem trace element record	Science	2002	2007	62	17690274
Ballart I	Infectious measles virus from cloned cDNA.	EMBO J	1990	1991	21	2303032
Ballart I	Functional and nonfunctional measles virus matrix genes from lethal human brain infections.	J Virol	1991	1991	4	2033668
Baltayiannis N	Incisional metastasis after cervical mediastinoscopy: a case report	J BUON	2002	2008	75	17918804
Banerjee AK	Experimental non-steroidal anti-inflammatory drug-induced enteropathy in the rat: similarities to inflammatory bowel disease and effect of thromboxane synthetase inhibitors.	Gut	1990	2001	123	1979954
Banumathi E	PEDF prevents reactive oxygen species generation and retinal endothelial cell damage at high glucose levels.	Exp Eye Res	2010	2012	24	19837064
Bao S	Evaluation of next-generation sequencing software in mapping and assembly.	J Hum Genet	2011	2011	3	21677664
Barbaro G	Clinical course of cardiomyopathy in HIV-infected patients with or without encephalopathy related to the myocardial expression of tumour necrosis factor-alpha and nitric oxide synthase	AIDS	2000	2004	48	10839591
Barbaro G	Incidence of dilated cardiomyopathy and detection of HIV in myocardial cells of HIV-positive patients. Gruppo Italiano per lo Studio Cardiologico dei Pazienti Affetti da AIDS.	N Engl J Med	1998	2002	45	9770555
Barboza M	Presence of sialic acid in N-linked oligosaccharide chains and O-linked N-acetylglucosamine in cruzipain, the major cysteine proteinase of Trypanosoma cruzi.	Mol Biochem Parasitol	2003	2003	4	12615337
Bardin A	Involvement of estrogen receptor beta in ovarian carcinogenesis	Cancer Res	2004	2005	10	15313930
Bargiello TA	The Drosophila clock gene per affects intercellular junctional communication.	Nature	1987	1992	64	2441265
Barlogie B	Duration of survival in patients with myeloma treated with thalidomide.	N Engl J Med	2008	2008	2	18614793
Basran S	The association between duration of storage of transfused red blood cells and morbidity and mortality after reoperative cardiac surgery	Anesth Analg	2006	2009	35	16790618
Bastemir M	High prevalence of thyroid dysfunction and autoimmune thyroiditis in adolescents after elimination of iodine deficiency in the Eastern Black Sea Region of Turkey	Thyroid	2006	2007	2	17199437
Basu S	Moloney murine leukemia virus integration protein produced in yeast binds specifically to viral att sites.	J Virol	1990	1991	13	2214028
Bayazit V	Evaluation of carcinogenic effects of electromagnetic fields (EMF).	Bosn J Basic Med Sci	2010	2010	3	20846133
Beech DJ	Lung development: number of terminal bronchiolar duct endings and gas exchange surface area in victims of sudden infant death syndrome.	Pediatr Pulmonol	2001	2009	103	11340679
Beer M	Are some putative glycogen accumulating organisms (GAO) in anaerobic : aerobic activated sludge systems members of the alpha-Proteobacteria?	Microbiology	2004	2009	60	15256569
Behera BC	Antioxidant and antibacterial properties of some cultured lichens	Bioresour Technol	2008	2008	7	17363243
Behera BC	Tissue culture of some lichens and screening of their antioxidant, antityrosinase and antibacterial properties	Phytother Res	2007	2008	5	17628467
Behtash N	To peritonealise or not to peritonealise? A randomised trial at abdominal hysterectomy in Iran.	J Obstet Gynaecol	2001	2010	101	12521812
Bekaert M	Identification of programmed translational -1 frameshifting sites in the genome of Saccharomyces cerevisiae	Genome Res	2005	2006	10	16204194
Bellinger DL	Maternal and early life stress effects on immune function: relevance to immunotoxicology.	J Immunotoxicol	2008	2011	36	19404876
Beloqui A	Reactome array: forging a link between metabolome and genome.	Science	2009	2010	13	19815770
Ben-Gal Y	Drug-eluting stents versus coronary artery bypass grafting in patients with diabetes mellitus	Ann Thorac Surg	2006	2007	9	17062230
Ben-Gal Y	Drug-eluting stents versus arterial myocardial revascularization in patients with diabetes mellitus	J Thorac Cardiovasc Surg	2006	2007	11	17000298
Bereczkei T	Facialmetric similarities mediate mate choice: sexual imprinting on opposite-sex parents	Proc Biol Sci	2009	2009	2	18765339
Bernardino S	Total elbow arthroplasty: history, current concepts, and future.	Clin Rheumatol	2010	2011	2	20683741
Bernardino S	Vertebroplasty: a point of view on this surgical treatment.	Clin Rheumatol	2010	2011	1	20842514
Bernardino S	Localized synovial hypertrophy in the anteromedial compartment of the osteoarthritic knee.	Curr Rev Musculoskelet Med	2010	2011	6	21063492
Bernardino S	ACL prosthesis: any promise for the future?	Knee Surg Sports Traumatol Arthrosc	2010	2010	6	19915821
Besner D	Unconsciously controlled processing: the Stroop effect reconsidered.	Psychon Bull Rev	1999	2001	27	12198783
Betrouni N	3D delineation of prostate, rectum and bladder on MR images	Comput Med Imaging Graph	2008	2009	14	18692991
Bezwoda WR	High-dose chemotherapy with hematopoietic rescue as primary treatment for metastatic breast cancer: a randomized trial.	J Clin Oncol	1995	2001	68	7595697
Bhardwaj A	Anesthetic agents and hypothermia in ischemic brain protection.	Anesthesiology	1998	1998	4	9710385
Bhargava S	Genetically modified cyanobacterium Nostoc muscorum overproducing proline in response to salinity and osmotic stresses	J Biosci	2006	2008	24	16809859
Bhonagiri P	Hexosamine biosynthesis pathway flux contributes to insulin resistance via altering membrane phosphatidylinositol 4,5-bisphosphate and cortical filamentous actin.	Endocrinology	2009	2010	14	19036880
Bhui K	Trauma, khat and common psychotic symptoms: a quantitative study.	J Ethnopharmacol	2010	2011	6	20633622
Bi S	Exponential amplification for chemiluminescence resonance energy transfer detection of microRNA in real samples based on a cross-catalyst strand-displacement network.	Anal Chem	2011	2011	1	21446757
Bibi F	Haloferula rosicola sp. nov., an endophytic bacterium isolated from the root of a halophyte, Rosa rugosa, and emended description of the genus Haloferula.	Int J Syst Evol Microbiol	2010	2010	1	19661499
Bilgen H	Comparison of sucrose, expressed breast milk, and breast-feeding on the neonatal response to heel prick	J Pain	2001	2003	23	14622809
Bird J	Academic integrity. Proper review makes funding irrelevant.	BMJ	1995	1995	4	7728076
Biswas S	Modulation of steroid activity in chronic inflammation: a novel anti-inflammatory role for curcumin	Mol Nutr Food Res	2008	2009	5	18327875
Black JA	Sodium channels in astrocytes of rat optic nerve in situ: immuno-electron microscopic studies.	Glia	1989	1999	120	2553601
Blanton R	Two heat-induced proteins are associated with transformation of Schistosoma mansoni cercariae to schistosomula.	Proc Natl Acad Sci U S A	1987	1989	21	3321064
Bleecker ML	Parkinsonism: a clinical marker of exposure to neurotoxins.	Neurotoxicol Teratol	1988	1990	26	3073307
Blocki FA	Induction of a gene expression program in dendritic cells with a cross-linking IgM antibody to the co-stimulatory molecule B7-DC.	FASEB J	2006	2010	43	17023390
Boér K	Adjuvant therapy of breast cancer with docetaxel-containing combination (TAC)	Pathol Oncol Res	2003	2003	1	20159750
Bois PR	FOXO1a acts as a selective tumor suppressor in alveolar rhabdomyosarcoma	J Cell Biol	2005	2007	20	16157701
Bokhan D	Explicitly correlated equation-of-motion coupled-cluster methods for excited and electron-attached states.	J Chem Phys	2010	2011	4	21133437
Boldt J	Point-of-care (POC) testing of lactate in the intensive care patient. Accuracy, reliability, and costs of different measurement systems.	Acta Anaesthesiol Scand	2001	2011	126	11167165
Boldt J	Kidney-specific proteins in elderly patients undergoing cardiac surgery with cardiopulmonary bypass.	Anesth Analg	2003	2011	89	14633524
Boldt J	The prophylactic use of the beta-blocker esmolol in combination with phosphodiesterase III inhibitor enoximone in elderly cardiac surgery patients.	Anesth Analg	2004	2011	79	15385341
Boldt J	A new plasma-adapted hydroxyethylstarch preparation: in vitro coagulation studies using thrombelastography and whole blood aggregometry.	Anesth Analg	2007	2011	51	17242103
Boldt J	Cardiopulmonary bypass priming using a high dose of a balanced hydroxyethyl starch versus an albumin-based priming strategy.	Anesth Analg	2009	2011	12	19923501
Boldt J	Are lactated Ringer's solution and normal saline solution equal with regard to coagulation?	Anesth Analg	2002	2011	111	11812703
Boldt J	The value of an albumin-based intravascular volume replacement strategy in elderly patients undergoing major abdominal surgery.	Anesth Analg	2006	2011	57	16790652
Boldt J	Is albumin administration in hypoalbuminemic elderly cardiac surgery patients of benefit with regard to inflammation, endothelial activation, and long-term kidney function?	Anesth Analg	2008	2011	30	18931204
Boldt J	Prophylactic use of pentoxifylline on inflammation in elderly cardiac surgery patients.	Ann Thorac Surg	2001	2011	122	11383794
Boldt J	Changes of haemostasis in patients undergoing major abdominal surgery--is there a difference between elderly and younger patients?	Br J Anaesth	2001	2011	118	11517128
Boldt J	Comparison of the effects of gelatin and a modern hydroxyethyl starch solution on renal function and inflammatory response in elderly cardiac surgery patients.	Br J Anaesth	2008	2011	39	18305082
Boldt J	Influence on coagulation of a potato-derived hydroxethylstarch (HES 130/0.42) and a maize-derived hydroxethylstarch (HES 130/0.4) in patients undergoing cardiac surgery.	Br J Anaesth	2009	2011	29	19074154
Boldt J	Effects of a new modified, balanced hydroxyethyl starch preparation (Hextend) on measures of coagulation.	Br J Anaesth	2002	2011	104	12393770
Boldt J	Acute normovolaemic haemodilution vs controlled hypotension for reducing the use of allogeneic blood in patients undergoing radical prostatectomy.	Br J Anaesth	1999	2011	149	10364988
Boldt J	Influence of volume therapy with a modern hydroxyethylstarch preparation on kidney function in cardiac surgery patients with compromised renal function: a comparison with human albumin.	Crit Care Med	2007	2011	46	17893629
Boldt J	Influence of prophylactic use of pentoxifylline on postoperative organ function in elderly cardiac surgery patients.	Crit Care Med	2001	2011	125	11378603
Boldt J	Balanced hydroxyethylstarch preparations: are they all the same? In-vitro thrombelastometry and whole blood aggregometry.	Eur J Anaesthesiol	2009	2011	18	19606044
Boldt J	The influence of a balanced volume replacement concept on inflammation, endothelial activation, and kidney integrity in elderly cardiac surgery patients.	Intensive Care Med	2009	2011	28	18807007
Boldt J	Prophylactic use of the phospodiesterase III inhibitor enoximone in elderly cardiac surgery patients: effect on hemodynamics, inflammation, and markers of organ function.	Intensive Care Med	2002	2011	105	12373472
Boldt J	Influence of two different volume replacement regimens on renal function in elderly patients undergoing cardiac surgery: comparison of a new starch preparation with gelatin.	Intensive Care Med	2003	2011	98	12665995
Boldt J	Influence of different volume replacement strategies on inflammation and endothelial activation in the elderly undergoing major abdominal surgery.	Intensive Care Med	2004	2011	88	14712346
Boldt J	A new plasma-adapted hydroxyethyl starch preparation: in vitro coagulation studies.	J Cardiothorac Vasc Anesth	2010	2011	51	20005132
Boldt J	Volume replacement with a balanced hydroxyethyl starch (HES) preparation in cardiac surgery patients.	J Cardiothorac Vasc Anesth	2010	2011	14	20510247
Boldt J	The impact of a medium molecular weight, low molar substitution hydroxyethyl starch dissolved in a physiologically balanced electrolyte solution on blood coagulation and platelet function in vitro.	Vox Sang	2007	2011	47	17683357
Boltze C	HSP90 is a key for telomerase activation and malignant transition in pheochromocytoma	Endocrine	2003	2004	3	14709792
Bonifer R	Interleukin 5 expressing allergen-specific T-lymphocytes in patients with house dust mite sensitization: analysis at a clonal level.	J Mol Med (Berl)	1995	1997	32	7627633
Bonnefoi H	Validation of gene signatures that predict the response of breast cancer to neoadjuvant chemotherapy: a substudy of the EORTC 10994/BIG 00-01 clinical trial.	Lancet Oncol	2007	2011	38	18024211
Boo YC	Shear stress stimulates phosphorylation of protein kinase A substrate proteins including endothelial nitric oxide synthase in endothelial cells	Exp Mol Med	2006	2006	6	16981308
Boot BP	MDMA- and p-chlorophenylalanine-induced reduction in 5-HT concentrations: effects on serotonin transporter densities	Eur J Pharmacol	2002	2004	50	12398910
Bora PS	Mutagenesis and characterization of specific residues in fatty acid ethyl ester synthase: a gene for alcohol-induced cardiomyopathy.	Mol Cell Biochem	1998	2000	29	9546637
Bora PS	Human fatty acid ethyl ester synthase-III gene: genomic organization, nucleotide sequencing and chromosomal localization.	Mol Cell Biochem	1997	2000	36	9278265
Borán MS	The ANP-cGMP-protein kinase G pathway induces a phagocytic phenotype but decreases inflammatory gene expression in microglial cells	Glia	2008	2008	8	18186083
Boschelli F	Expression of p60v-src in Saccharomyces cerevisiae results in elevation of p34CDC28 kinase activity and release of the dependence of DNA replication on mitosis.	Mol Cell Biol	1993	1994	13	7687746
Brach MA	Functional expression of c-kit by acute myelogenous leukemia blasts is enhanced by tumor necrosis factor-alpha through posttranscriptional mRNA stabilization by a labile protein.	Blood	1992	1999	80	1381241
Brach MA	Activation of the AP-1 transcription factor by arabinofuranosylcytosine in myeloid leukemia cells.	Blood	1992	1999	87	1310062
Brach MA	Mechanisms of differential regulation of interleukin-6 mRNA accumulation by tumor necrosis factor alpha and lymphotoxin during monocytic differentiation.	FEBS Lett	1990	1998	98	2335239
Brandt M	Enkephalin regulates the levels of cyclic nucleotides in neuroblastoma x glioma hybrid cells.	Nature	1976	1977	7	785270
Bremner JD	Assessment of the hypothalamic-pituitary-adrenal axis over a 24-hour diurnal period and in response to neuroendocrine challenges in women with and without childhood sexual abuse and posttraumatic stress disorder	Biol Psychiatry	2003	2004	8	14512211
Breuning SE	Effects of thioridazine and withdrawal dyskinesias on workshop performance of mentally retarded young adults.	Am J Psychiatry	1982	1989	78	6753612
Breuning SE	Effects of thioridazine on the intellectual performance of mentally retarded drug responders and nonresponders.	Arch Gen Psychiatry	1983	1988	64	6338856
Brinkmeier H	The pentapeptide QYNAD does not block voltage-gated sodium channels.	Neurology	2003	2006	32	12796562		Tried again - could not find retraction notice
Brodie SJ	HIV-specific cytotoxic T lymphocytes traffic to lymph nodes and localize at sites of HIV replication and cell death.	J Clin Invest	2000	2010	124	10811848
Brodie SJ	Nonlymphoid reservoirs of HIV replication in children with chronic-progressive disease	J Leukoc Biol	2000	2008	90	10985251
Brown DL	Survival and function of transplanted islet cells on an in vivo, vascularized tissue engineering platform in the rat: A pilot study	Cell Transplant	2006	2008	18	16898225
Brugger W	Reconstitution of hematopoiesis after high-dose chemotherapy by autologous progenitor cells generated ex vivo.	N Engl J Med	1995	2001	71	7541111
Brunier D	Copy choice illegitimate DNA recombination.	Cell	1988	1990	29	2832066
Brunier D	Breakage--reunion and copy choice mechanisms of recombination between short homologous sequences.	EMBO J	1989	1990	11	2684636
Brunini A	Origin of the obliquities of the giant planets in mutual interactions in the early Solar System	Nature	2006	2006	6	16641989
Bruno S	Vascular access-related thrombotic complications: research hypotheses and therapeutic strategies	J Nephrol	2006	2007	16	16874686
Bruns MB	Functional nerve growth factor and trkA autocrine/paracrine circuits in adult rat cortex are revealed by episodic ethanol exposure and withdrawal.	J Neurochem	2007	2012	60	17316397
Bryant JE	Protein dynamics in living cells	Biochemistry	2005	2007	24	15981993
Bryant JE	Cytosol has a small effect on protein backbone dynamics	Biochemistry	2006	2007	11	16906766
Bryant JE	In-cell protein dynamics	Mol Biosyst	2006	2007	15	17153136
Buchdunger E	4,5-Dianilinophthalimide: a protein-tyrosine kinase inhibitor with selectivity for the epidermal growth factor receptor signal transduction pathway and potent in vivo antitumor activity.	Proc Natl Acad Sci U S A	1994	1998	54	8134396
Buchdunger E	Selective inhibition of the platelet-derived growth factor signal transduction pathway by a protein-tyrosine kinase inhibitor of the 2-phenylaminopyrimidine class.	Proc Natl Acad Sci U S A	1995	1998	42	7708684
Buck HM	Phosphate-methylated DNA aimed at HIV-1 RNA loops and integrated DNA inhibits viral infectivity.	Science	1990	1990	6	2326635
Budagian V	A promiscuous liaison between IL-15 receptor and Axl receptor tyrosine kinase in cell death control.	EMBO J	2005	2011	62	16308569
Budagian V	Signaling through P2X7 receptor in human T cells involves p56lck, MAP kinases, and transcription factors AP-1 and NF-kappa B.	J Biol Chem	2003	2011	98	12424250
Budagian V	Natural soluble interleukin-15Ralpha is generated by cleavage that involves the tumor necrosis factor-alpha-converting enzyme (TACE/ADAM17).	J Biol Chem	2004	2011	78	15215246
Budagian V	Reverse signaling through membrane-bound interleukin-15.	J Biol Chem	2004	2011	77	15284244
Budagian V	Soluble Axl is generated by ADAM10-dependent cleavage and associates with Gas6 in mouse serum.	Mol Cell Biol	2005	2011	64	16227584
Budagian V	Enhanced inhibition of tumour growth and metastasis, and induction of antitumour immunity by IL-2-IgG2b fusion protein.	Scand J Immunol	2002	2011	106	11975760
Bukhari U	Thyroid carcinoma--experience at Jinnah Postgraduate Medical Centre Karachi.	J Pak Med Assoc	2010	2011	13	20527608
Bulanova E	Soluble Interleukin IL-15Ralpha is generated by alternative splicing or proteolytic cleavage and forms functional complexes with IL-15.	J Biol Chem	2007	2011	47	17327231
Bulanova E	The IL-15R alpha chain signals through association with Syk in human B cells.	J Immunol	2001	2011	110	11714793
Bulanova E	Mast cells express novel functional IL-15 receptor alpha isoforms.	J Immunol	2003	2011	88	12734349
Bulanova E	Extracellular ATP induces cytokine expression and apoptosis through P2X7 receptor in murine mast cells.	J Immunol	2005	2011	70	15778342
Bulanova E	ATP induces P2X7 receptor-independent cytokine and chemokine expression through P2X1 and P2X3 receptors in murine mast cells.	J Leukoc Biol	2009	2011	23	19164130
Bulfone-Paus S	Death deflected: IL-15 inhibits TNF-alpha-mediated apoptosis in fibroblasts by TRAF2 recruitment to the IL-15Ralpha chain.	FASEB J	1999	2011	138	10463949
Bulfone-Paus S	An interleukin-2-IgG-Fas ligand fusion protein suppresses delayed-type hypersensitivity in mice by triggering apoptosis in activated T cells as a novel strategy for immunosuppression.	Transplantation	2000	2011	140	10798759
Bull L	Children's non-accidental injuries at an accident and emergency department: does the age of the child and the type of injury matter?	Accid Emerg Nurs	2006	2007	12	16934686
Burlingham WJ	Secretion and cell surface expression of IgG1 are impaired in human B lymphoblasts that lack HLA-A, -B, and -C antigens.	Proc Natl Acad Sci U S A	1989	1990	11	2682635
Buschmann T	SUMO-1 modification of Mdm2 prevents its self-ubiquitination and increases Mdm2 ability to ubiquitinate p53.	Cell	2000	2002	26	10892746
Cai C	Nef from SIV(mac239) decreases proliferation and migration of adenoid-cystic carcinoma cells and inhibits angiogenesis.	Oral Oncol	2011	2012	4	21763177
Cai G	A new inducible adenoviral expression system that responds to inflammatory stimuli in vivo	J Gene Med	2006	2007	5	17133340
Cai L	Simultaneous determination of trace iron and aluminum by catalytic spectrophotometry based on a novel oxidation reaction of xylene cyanol FF	Anal Sci	2008	2009	13	18544868
Calderwood SK	Extracellular heat shock proteins in cell signaling and immunity	Ann N Y Acad Sci	2007	2009	20	17978280
Calnan M	Illness action rediscovered: a case study of upper limb pain	Sociol Health Illn	2007	2007	5	17470215
Campbell DA	Polymorphism at the tumour necrosis factor locus: a marker of genetic predisposition to colorectal cancer?	Lancet	1994	1996	29	7905117
Canbaz S	Bilateral popliteal artery aneurysms with rupture and pseudoaneurysm formation on the left	Yonsei Med J	2003	2007	58	12619192
Cannata F	Triplex-forming oligonucleotide-orthophenanthroline conjugates for efficient targeted genome modification.	Proc Natl Acad Sci U S A	2008	2010	19	18599454
Cannon J	Long-term quality of life after lung resection	Thorac Surg Clin	2008	2008	6	18402204
Cao N	A new eye-safe lidar design for studying atmospheric aerosol distributions.	Rev Sci Instrum	2009	2010	11	19334954
Cao Y	Characterization of long-term survivors of human immunodeficiency virus type 1 infection.	Immunol Lett	1996	1998	29	8811338
Carelli S	Cysteine and glutathione secretion in response to protein disulfide bond formation in the ER.	Science	1997	1998	5	9287224
Carlisle MA	Did we make a mistake?	Can Fam Physician	2007	2007	6	17882767
Carlson MA	Modulation of FAK, Akt, and p53 by stress release of the fibroblast-populated collagen matrix	J Surg Res	2004	2004	1	15234210
Carpena P	Metal-insulator transition in chains with correlated disorder	Nature	2002	2003	6	12198542
Case RB	The bacterial condensin MukBEF compacts DNA into a repetitive, stable structure	Science	2004	2005	7	15178751
Cassar L	Bone morphogenetic protein-7 induces telomerase inhibition, telomere shortening, breast cancer cell senescence, and death via Smad3	FASEB J	2009	2009	2	19193721
Celik S	Nursing role on preventing secondary brain injury	Accid Emerg Nurs	2004	2007	36	15041010
Cevizci N	Virtual bronchoscopy as a dynamic modality in the diagnosis and treatment of suspected foreign body aspiration.	Eur J Pediatr Surg	2008	2009	12	19023854
Chakraborty C	Caspase-3 induced apoptosis in transgenic zebrafish	Biotechnol Lett	2006	2007	15	16489497
Chamberlain MC	Recurrent chiasmatic-hypothalamic glioma treated with oral etoposide.	J Clin Oncol	1995	2010	181	7636550
Chamberlain MC	Neoplastic meningitis	J Clin Oncol	2005	2010	64	15908671
Chamisa I	Publish or perish revisited.	S Afr J Surg	2008	2009	12	18686939
Chan SK	Evidence that Armadillo transduces wingless by mediating nuclear export or cytosolic activation of Pangolin	Cell	2002	2004	16	12408870
Chandok MR	The pathogen-inducible nitric oxide synthase (iNOS) in plants is a variant of the P protein of the glycine decarboxylase complex	Cell	2003	2004	17	12757708
Chandok MR	Suppression of pathogen-inducible NO synthase (iNOS) activity in tomato increases susceptibility to Pseudomonas syringae	Proc Natl Acad Sci U S A	2004	2004	6	15146069
Chandra RK	Effect of vitamin and trace-element supplementation on cognitive function in elderly subjects	Nutrition	2001	2005	41	11527656
Chang CJ	Confocal microscopy study of neurovascular distribution in facial port wine stains (capillary malformation).	J Formos Med Assoc	2008	2010	22	18632415
Chang G	Structure of MsbA from Vibrio cholera: a multidrug resistance ABC transporter homolog in a closed conformation	J Mol Biol	2003	2007	47	12823979
Chang G	Structure of MsbA from E. coli: a homolog of the multidrug resistance ATP binding cassette (ABC) transporters	Science	2001	2006	63	11546864
Chang HS	Transgenerational epigenetic imprinting of the male germline by endocrine disruptor exposure during gonadal sex determination	Endocrinology	2006	2009	30	16973722
Chanimov M	Accidental venous and dural puncture during epidural analgesia in obese parturients (BMI > 40 kg/m2): three different body positions during insertion.	J Clin Anesth	2010	2011	11	21109134
Chapman J	Familial Alzheimer's disease associated with S182 codon 286 mutation.	Lancet	1995	1996	9	7475576
Chatterji BP	HMBA depolymerizes microtubules, activates mitotic checkpoints and induces mitotic block in MCF-7 cells by binding at the colchicine site in tubulin.	Biochem Pharmacol	2010	2010	3	20302847
Chaturvedi S	The conundrum of lenticular oncology. A review	Indian J Ophthalmol	2003	2006	30	14750616
Chen C	A strict solution for the optimal superimposition of protein structures	Acta Crystallogr A	2004	2005	6	15103161
Chen CC	Palladium-catalyzed annulation of 2-(1-alkynyl)biphenyls with aryl iodides to disubstituted methylidenefluorenes.	J Org Chem	2009	2011	2	19824623
Chen H	Chronically HIV-1-infected monocytic cells induce apoptosis in cocultured T cells.	J Immunol	1998	2006	97	9780201
Chen JZ	Number and activity of endothelial progenitor cells from peripheral blood in patients with hypercholesterolaemia.	Clin Sci (Lond)	2004	2010	75	15099190
Chen L	Site-specific transgene integration in the human genome catalyzed by phiBT1 phage integrase.	Hum Gene Ther	2008	2010	30	18067406
Chen L	Metabolic basis of sexual dimorphism in PKU mice after genome-targeted PAH gene therapy.	Mol Ther	2007	2010	42	17406346
Chen L	Correction in female PKU mice by repeated administration of mPAH cDNA using phiBT1 integration system.	Mol Ther	2007	2010	38	17637719
Chen L	Complete and persistent phenotypic correction of phenylketonuria in mice by site-specific genome integration of murine phenylalanine hydroxylase cDNA.	Proc Natl Acad Sci U S A	2005	2010	58	16230623
Chen MY	Reliable experimental model of hepatic veno-occlusive disease caused by monocrotaline	Hepatobiliary Pancreat Dis Int	2008	2009	12	18693175
Chen MY	Correlation of laryngeal and pharyngeal carcinomas and 24-hour pH monitoring of the esophagus and pharynx.	Otolaryngol Head Neck Surg	1998	1999	8	9807069
Chen PL	The experience with Ritleng intubation system in patients with congenital nasolacrimal duct obstruction	J Chin Med Assoc	2004	2008	47	15510931
Chen Q	Endogenous IL-1R1 signaling is critical for cognate CD4+ T cell help for induction of in vivo type 1 and type 2 antipolysaccharide and antiprotein Ig isotype responses to intact Streptococcus pneumoniae, but not to a soluble pneumococcal conjugate vaccine.	J Immunol	2006	2011	50	17056530
Chen W	The BTB domain of bric Ã brac mediates dimerization in vitro.	Mol Cell Biol	1995	1997	29	7760839
Chen X	Sesquiterpenoids from Vernonia cinerea	Nat Prod Res	2006	2009	47	16286305
Chen X	PKNOX2 gene is significantly associated with substance dependence in European-origin women	Proc Natl Acad Sci U S A	2009	2009	1	19805159
Chen Y	Risk factors for retinopathy of prematurity in six neonatal intensive care units in Beijing, China	Br J Ophthalmol	2008	2008	5	18303154
Cheng BQ	Chemoembolization combined with radiofrequency ablation for patients with hepatocellular carcinoma larger than 3 cm: a randomized controlled trial	JAMA	2008	2009	13	19380477
Cheuk DK	Attention-deficit hyperactivity disorder and blood mercury level: a case-control study in Chinese children	Neuropediatrics	2006	2008	24	17177150
Chhabra S	A computational docking study for prediction of binding mode of diospyrin and derivatives: Inhibitors of human and leishmanial DNA topoisomerase-I	Bioorg Med Chem Lett	2007	2007	1	17562360
Chiang AS	Radish encodes a phospholipase-A2 and defines a neural circuit involved in anesthesia-resistant memory	Curr Biol	2004	2007	44	14972677
Chiappini B	The Ross procedure: clinical and echocardiographic follow-up in 219 consecutive patients	Ann Thorac Surg	2007	2007	4	17383328
Chiu AW	Laparoscopic nephrectomy in a porcine model.	Eur Urol	1992	1993	12	1468483
Chiu HY	Evaluation of the severity of chronic lung disease in premature infants by pulse oximeter	Acta Paediatr Taiwan	2004	2008	44	15493733
Chiu YL	Cellular APOBEC3G restricts HIV-1 infection in resting CD4+ T cells.	Nature	2005	2010	62	15829920
Cho ZH	New findings of the correlation between acupoints and corresponding brain cortices using functional MRI.	Proc Natl Acad Sci U S A	1998	2006	100	9482945
Choi HJ	Effects of morin pretreatment on the pharmacokinetics of diltiazem and its major metabolite, desacetyldiltiazem in rats	Arch Pharm Res	2005	2006	14	16178425
Choi HS	Transduced Tat-alpha-synuclein protects against oxidative stress in vitro and in vivo.	J Biochem Mol Biol	2006	2010	47	16756753
Choi SH	Immunohistochemical studies of human ribosomal protein S3 (rpS3).	J Biochem Mol Biol	2006	2010	49	16584637
Choi Y	Age-period-cohort analysis of female breast cancer mortality in Korea	Breast Cancer	2006	2008	24	16929120
Choudhury GG	Activation of a phosphatidylcholine-specific phospholipase C by colony stimulating factor 1 receptor requires tyrosine phosphorylation and a guanine nucleotide-binding protein.	J Biol Chem	1991	1992	12	1660466
Chowdhury S	Human health risk assessment from exposure to trihalomethanes in Canadian cities.	Environ Int	2010	2012	19	20434775
Christov R	Chemical composition of propolis from Canada, its antiradical activity and plant origin	Nat Prod Res	2005	2009	50	16076637
Chu SH	Hepatocyte growth factor production is stimulated by gangliosides and TGF-beta isoforms in human glioma cells.	J Neurooncol	2007	2010	30	17464449
Chu W	DNA-PKcs is required for activation of innate immunity by immunostimulatory DNA	Cell	2000	2009	98	11136976
Chung KY	Application of cellular mechanisms to growth and development of food producing animals	J Anim Sci	2008	2008	3	17965330
Cieśla J	Binding and repression of translation of the cognate mRNA by Trichinella spiralis thymidylate synthase differ from the corresponding interactions of the human enzyme	Biochem J	2005	2007	18	15882146
Cilloni D	Increase sensitivity to chemotherapeutical agents and cytoplasmatic interaction between NPM leukemic mutant and NF-kappaB in AML carrying NPM1 mutations.	Leukemia	2008	2010	23	18401421
Cipollone F	Balance between PGD synthase and PGE synthase is a major determinant of atherosclerotic plaque instability in humans	Arterioscler Thromb Vasc Biol	2004	2008	42	15155382
Cirillo JD	Genetic determination of the meso-diaminopimelate biosynthetic pathway of mycobacteria.	J Bacteriol	1994	1997	33	8021227
Cisterna R	Nationwide sentinel surveillance of bloodstream Candida infections in 40 tertiary care hospitals in Spain.	J Clin Microbiol	2010	2011	4	20826636
Cittadini E	Psychiatric side effects during methysergide treatment	J Neurol Neurosurg Psychiatry	2005	2006	8	15965225
Clair B	Maturation stress generation in poplar tension wood studied by synchrotron radiation microdiffraction.	Plant Physiol	2010	2010	7	20071605
Clark RD	Conceiving a fetus for bone marrow donation: an ethical problem in prenatal diagnosis.	Prenat Diagn	1989	1990	15	2657710
Clayton AH	Epidemiology and neurobiology of female sexual dysfunction.	J Sex Med	2007	2008	7	17958618
Cohen-Lahav M	The anti-inflammatory activity of 1,25-dihydroxyvitamin D3 in macrophages.	J Steroid Biochem Mol Biol	2007	2011	56	17267205
Coldren BA	Lamellar gels and spontaneous vesicles in catanionic surfactant mixtures	Langmuir	2006	2006	8	16519442
Coldren BA	Flexible bilayers with spontaneous curvature lead to lamellar gels and spontaneous vesicles	Proc Natl Acad Sci U S A	2006	2006	10	16467142
Cole LA	Individual deviations in human chorionic gonadotropin concentrations during pregnancy.	Am J Obstet Gynecol	2011	2011	7	21324434
Collins N	Fear of the yawning mother: a case of misophonia.	Australas Psychiatry	2010	2011	12	20136543
Committee on Genetics, American College of Obstetricians and Gynecologists	ACOG Committee Opinion. Number 325, December 2005. Update on carrier screening for cystic fibrosis.	Obstet Gynecol	2005	2011	64	16319281
Constantoulakis P	Inhibition of Rev-mediated HIV-1 expression by an RNA binding protein encoded by the interferon-inducible 9-27 gene.	Science	1993	1994	14	7680491
Contreras JL	Peritransplant tolerance induction with anti-CD3-immunotoxin: a matter of proinflammatory cytokine control.	Transplantation	1998	2008	118	9603161
Contreras JL	Tolerability and side effects of anti-CD3-immunotoxin in preclinical testing in kidney and pancreatic islet transplant recipients.	Transplantation	1999	2008	133	10440390
Cooper PK	Defective transcription-coupled repair of oxidative base damage in Cockayne syndrome patients from XP group G.	Science	1997	2005	100	9020084
Cornilescu G	Solution structure of a small protein containing a fluorinated side chain in the core	Protein Sci	2007	2007	8	17123960
Correia HR	Why are human newborns so fat? Relationship between fatness and brain size at birth	Am J Hum Biol	2004	2004	2	14689513
Coughlin K	A global perspective on cancer prevention.	Br J Nurs	2007	2008	8	18073653
Crawford RM	A novel physical and functional association between nucleoside diphosphate kinase A and AMP-activated protein kinase alpha1 in liver and lung	Biochem J	2005	2009	39	16026327
Crawford RM	Protein kinase CK2 acts as a signal molecule switching between the NDPK-A/AMPK alpha1 complex and NDPK-B	FASEB J	2007	2007	9	17905730
Crawford RM	Understanding the molecular basis of the interaction between NDPK-A and AMPK alpha 1.	Mol Cell Biol	2006	2008	25	16847342
Cremonini F	Meta-analysis: the relationship between Helicobacter pylori infection and gastro-oesophageal reflux disease	Aliment Pharmacol Ther	2003	2004	5	12895212
Cressman VL	Growth retardation, DNA repair defects, and lack of spermatogenesis in BRCA1-deficient mice.	Mol Cell Biol	1999	2006	86	10490643
Cronin KJ	The role of biological extracellular matrix scaffolds in vascularized three-dimensional tissue growth in vivo	J Biomed Mater Res B Appl Biomater	2007	2009	22	17106890
Crowther LJ	The ATPase activity of BfpD is greatly enhanced by zinc and allosteric interactions with other Bfp proteins	J Biol Chem	2005	2009	48	15866879
Croxatto HB	The pharmacodynamics and efficacy of Implanon. An overview of the data.	Contraception	1998	2004	71	10095979
Croxen R	Recessive inheritance and variable penetrance of slow-channel congenital myasthenic syndromes	Neurology	2002	2009	78	12141316
Cue DR	High-frequency invasion of epithelial cells by Streptococcus pyogenes can be activated by fibrinogen and peptides containing the sequence RGD.	Infect Immun	1997	1998	14	9199447
Cui D	Advance and prospect of bionanomaterials	Biotechnol Prog	2003	2005	22	12790626
Curtis CL	Pathologic indicators of degradation and inflammation in human osteoarthritic cartilage are abrogated by exposure to n-3 fatty acids	Arthritis Rheum	2002	2006	51	12115185
Curtis CL	Effects of n-3 fatty acids on cartilage metabolism	Proc Nutr Soc	2002	2006	51	12230798
Cziráki A	Endothelial function studies in pulmonary vascular disease: determination of angiotensin converting enzyme activity in humans (review)	Int J Mol Med	2002	2002	8	11836639
Daher M	Current trends in medical ethics education	J Med Liban	2006	2009	30	17190127
Dai Y	Expression of extracellular signal-regulated kinase and angiotensin-converting enzyme in human atria during atrial fibrillation	J Huazhong Univ Sci Technolog Med Sci	2004	2008	49	15165110
Dalva MB	Relationships between local synaptic connections and orientation domains in primary visual cortex.	Neuron	1997	1998	6	9354333
Danielides V	Report of a case of recurrent prurigo nodularis clinically related to internal foci of infected tonsils.	Int J Dermatol	2009	2009	3	19538383
Danks DM	Mutations at more than one locus may be involved in cystic fibrosis--evidence based on first-cousin data and direct counting of cases.	Am J Hum Genet	1983	1984	14	6351603
Darsee JR	The no reflow phenomenon: a time-limiting factor for reperfusion after coronary occlusion?	Am J Cardiol	1980	1982	23	7435390
Darsee JR	Dependency of location of salvageable myocardium on type of intervention.	Am J Cardiol	1981	1982	12	7282552
Darsee JR	Transcutaneous Doppler method of measuring cardiac output--II. Noninvasive measurement by transcutaneous Doppler aortic blood velocity integration and M mode echocardiography.	Am J Cardiol	1980	1983	33	6998272
Darsee JR	Transcutaneous method of measuring Doppler cardiac output--I. Comparison of transcutaneous and juxta-aortic Doppler velocity signals with catheter and cuff electromagnetic flowmeter measurements in closed and open chest dogs.	Am J Cardiol	1980	1983	33	6998271
Darsee JR	Time course of regional function after coronary occlusions of 1- to 120-min duration.	Am J Physiol	1981	1983	24	7212082
Darsee JR	Reversible severe congestive cardiomyopathy in three cases of hypophosphatemia.	Ann Intern Med	1978	1983	56	363007
Darsee JR	Mitral valve prolapse and ophthalmoplegia: a progressive, cardioneurologic syndrome.	Ann Intern Med	1980	1983	26	6992676
Darsee JR	Paradoxical rise in left ventricular filling pressure in the dog during positive end-expiratory pressure ventilation. A reversed Bernheim effect.	Circ Res	1981	1983	26	7023740
Darsee JR	Demonstration of lateral and epicardial border zone salvage by flurbiprofen using an in vivo method for assessing myocardium at risk.	Circulation	1981	1982	22	7002363
Darsee JR	Neurogenic skeletal myopathy in patients with primary cardiomyopathy.	Circulation	1979	1984	58	367632
Darsee JR	Early recovery of regional performance in salvaged ischemic myocardium following coronary artery occlusion in the dog.	J Clin Invest	1981	1982	15	7019244
Darsee JR	Decreased myocardial taurine levels and hypertaurinuria in a kindred with mitral-valve prolapse and congestive cardiomyopathy.	N Engl J Med	1981	1983	29	7003386
Darsee JR	Hypertrophic cardiomyopathy and human leukocyte antigen linkage: differentiation of two forms of hypertrophic cardiomyopathy.	N Engl J Med	1979	1983	50	370596
Das B	HbE genotypes and fertility: a study on a Tibeto-Burmese population in Upper Assam, India.	Ann Hum Biol	2008	2011	34	18654872
Das M	Rural urban differences of cardiovascular disease risk factors in adult Asian Indians.	Am J Hum Biol	2008	2009	16	18348170
Das S	Cardioprotective effect of resveratrol via HO-1 expression involves p38 map kinase and PI-3-kinase signaling, but does not involve NFkappaB.	Free Radic Res	2006	2012	65	17015251
Dave J	A comparison of the sedative, hemodynamic, and respiratory effects of dexmedetomidine and propofol in children undergoing magnetic resonance imaging.	Saudi J Anaesth	2011	2012	6	21957410
Davidson D	Angiotensin-converting enzyme activity and its modulation by oxygen tension in the guinea pig fetal-placental unit.	Circ Res	1981	1985	56	6257420
Davidson D	Systemic circulatory adjustments to acute hypoxia and reoxygenation in unanesthetized sheep. Role of renin, angiotensin II, and catecholamine interactions.	J Clin Invest	1984	1985	15	6365971
Davies KJ	Preferential degradation of oxidized proteins by the 20S proteasome may be inhibited in aging and in inflammatory neuromuscular diseases	Neurology	2006	2006	11	16432154
Davis ST	Prevention of chemotherapy-induced alopecia in rats by CDK inhibitors	Science	2001	2002	23	11141566
Day D	A microfluidic microreactor for the synthesis of gold nanorods	Nanotechnology	2009	2009	1	19417521
Day NP	A link between virulence and ecological abundance in natural populations of Staphylococcus aureus	Science	2001	2002	10	11292876
De Benedetti A	Loss of (2'-5')oligoadenylate synthetase activity by production of antisense RNA results in lack of protection by interferon from viral infections.	Proc Natl Acad Sci U S A	1987	1987	8	2433688
De Bortoli M	State-of-the-art in the measurement of volatile organic compounds emitted from building products: results of European interlaboratory comparison.	Indoor Air	1999	2000	12	10390935
de Haen L	Chip shot.	Aust Vet J	2004	2004	1	15267089
De Hert SG	A randomized trial evaluating different modalities of levosimendan administration in cardiac surgery patients with myocardial dysfunction.	J Cardiothorac Vasc Anesth	2008	2011	36	18922426
De Monte VE	Double cross-validation and improved sensitivity of the rapid screen of mild traumatic brain injury	J Clin Exp Neuropsychol	2004	2007	39	15370385
de Pomerai D	Non-thermal heat-shock response to microwaves.	Nature	2000	2006	82	10839528
de Tayrac R	Risk of urge and stress urinary incontinence at long-term follow-up after vaginal hysterectomy	Am J Obstet Gynecol	2004	2005	7	15295347
de Ziegler D	Clinical use of aromatase inhibitors (AI) in premenopausal women	J Steroid Biochem Mol Biol	2005	2008	37	16002281
Deb K	Cdx2 gene expression and trophectoderm lineage specification in mouse embryos	Science	2006	2007	17	16484492
Deepak P	Interleukin-13-induced type II polarization of inflammatory macrophages is mediated through suppression of nuclear factor-kappaB and preservation of IkappaBalpha in a T cell lymphoma	Clin Exp Immunol	2007	2009	28	17550372
DeFronzo R	Insulin sensitivity and insulin binding to monocytes in maturity-onset diabetes.	J Clin Invest	1979	1980	15	376552	Retraction is in another journal - Diabetes
DeFronzo RA	Insulin binding to monocytes and insulin action in human obesity, starvation, and refeeding.	J Clin Invest	1978	1980	25	350903
Degenhardt T	Population-level transcription cycles derive from stochastic timing of single-cell transcription.	Cell	2009	2010	15	19665971
Degenhardt T	Peroxisome proliferator-activated receptor alpha controls hepatic heme biosynthesis through ALAS1.	J Mol Biol	2009	2010	18	19289130
Dehkordi AH	Effect of booklet and combined method on parents' awareness of children with beta-thalassemia major disorder	J Pak Med Assoc	2008	2008	2	18846795
Deinsberger R	Spinal leptomeningeal metastases from prostate cancer.	Acta Neurochir (Wien)	2006	2010	49	16322903
Deligny M	A novel diastereoselective route to alpha-hydroxyalkyl dihydropyrans using a hetero Diels-Alder/allylboration sequence	Chem Commun (Camb)	2003	2003	11	12585428
Demann D	Biomechanics of head injury.	Int J Neurosci	1990	1993	39	2265954
Demediuk P	Changes in free fatty acids, phospholipids, and cholesterol following impact injury to the rat spinal cord.	J Neurosci Res	1989	1990	8	2520534
Demediuk P	Traumatic brain injury in the rat: effects on lipid metabolism, tissue magnesium, and water content.	J Neurotrauma	1988	1989	18	3066912
DeMichele A	Drug-metabolizing enzyme polymorphisms predict clinical outcome in a node-positive breast cancer cohort	J Clin Oncol	2005	2006	11	16110016
Demiroglu H	Interferon alfa-2b, colchicine, and benzathine penicillin versus colchicine and benzathine penicillin in Behçet's disease: a randomised trial	Lancet	2000	2000	8	10696980
Deng T	Association of three bacterial species and periodontal status in Chinese adults: an epidemiological approach.	J Clin Microbiol	2011	2011	4	21106792
Densmore CL	Polyethyleneimine-based gene therapy by inhalation.	Expert Opin Biol Ther	2003	2012	99	14519073
Dent CL	Brain magnetic resonance imaging abnormalities after the Norwood procedure using regional cerebral perfusion	J Thorac Cardiovasc Surg	2006	2006	5	16399311
Desa K	Evaluation of single intensive care unit performance by simplified acute physiology score II system	Croat Med J	2005	2008	30	16342351
Deschenes LA	Single-molecule studies of heterogeneous dynamics in polymer melts near the glass transition	Science	2001	2006	60	11303094
Deslypere JP	Modified lipoproteins in diabetes.	J Intern Med Suppl	1994	1995	9	7986312
deTayrac R	A prospective randomized trial comparing tension-free vaginal tape and transobturator suburethral tape for surgical treatment of stress urinary incontinence	Am J Obstet Gynecol	2004	2005	11	15041987
Deutsch A	Unaltered cosmic spherules in a 1.4-Gyr-old sandstone from Finland.	Nature	1998	2004	68	9744272
Dhaneshwar SS	Colon-specific, mutual azo prodrug of 5-aminosalicylic acid with L-tryptophan: synthesis, kinetic studies and evaluation of its mitigating effect in trinitrobenzenesulfonic acid-induced colitis in rats	Bioorg Med Chem	2007	2009	18	17499512
Dhaneshwar SS	Synthesis, kinetic studies and pharmacological evaluation of mutual azo prodrug of 5-aminosalicylic acid for colon-specific drug delivery in inflammatory bowel disease	Eur J Med Chem	2007	2008	18	19442419
Dhillon HS	Kynurenate attenuates the accumulation of diacylglycerol and free fatty acids after experimental brain injury in the rat.	Brain Res	1999	2003	45	10375646
Dhingra KK	Primary primitive neuroectodermal tumor of the breast: a rare entity.	Indian J Pathol Microbiol	2010	2011	6	21045465
Dhuley JN	Aerosolised liposomal hamycin for treatment of systemic Candida infections in mice.	FEMS Immunol Med Microbiol	1999	2008	107	10459577
Dhuley JN	Hamycin treatment of candidiasis in normal and diabetic rats.	FEMS Immunol Med Microbiol	1999	2008	104	10536305
Dhuley JN	Nootropic-like effect of ashwagandha (Withania somnifera L.) in mice	Phytother Res	2001	2008	85	11536383
Dhuley JN.	Antifungal antibiotic hamycin increases susceptibility of Candida albicans to phagocytosis by murine macrophages.	FEMS Immunol Med Microbiol	1998	2009	131	9544783
Di Lorenzo E	Long-Term outcome of drug-eluting stents compared with bare metal stents in ST-segment elevation myocardial infarction: results of the paclitaxel- or sirolimus-eluting stent versus bare metal stent in Primary Angioplasty (PASEO) Randomized Trial.	Circulation	2009	2010	6	19720939
Dibbelt L	Human placental steroid-sulfatase solubilized with a cholic-acid derivative: molecular mass, kinetic properties and susceptibility to glycosidases.	Hoppe Seylers Z Physiol Chem	1984	1991	78	6594315
Dickinson BP	Temporalis fascia for lip augmentation.	Plast Reconstr Surg	2011	2012	7	21617427
Dina OA	Neurotoxic catecholamine metabolite in nociceptors contributes to painful peripheral neuropathy.	Eur J Neurosci	2008	2009	15	18783367
Ding S	Effects of organic ligands on fractionation of rare earth elements (REEs) in hydroponic plants: an application to the determination of binding capacities by humic acid for modeling.	Chemosphere	2006	2010	45	16930675
Ding Y	Adsorption characteristics of thionine on gold nanoparticles	Langmuir	2006	2007	20	16489820
Dobashi S	Rapid analysis of polychlorinated biphenyls in the gas phase with resonance-enhanced two-photon ionization: optimal injection of ions into the ion-trap storage/time-of-flight mass spectrometer	Anal Sci	2005	2006	8	16363482
Dodani S	Effectiveness of research training workshop taught by traditional and video-teleconference methods in a developing country.	Glob Public Health	2009	2010	12	19153932
Doepner B	3-hydroxybutyrate blocks the transient K+ outward current in myocardial mouse cells in a stereoselective fashion.	J Physiol	1997	1998	13	9097935
Doglio LE	Gamma-cleavage-independent functions of presenilin, nicastrin, and Aph-1 regulate cell-junction organization and prevent tau toxicity in vivo	Neuron	2006	2007	9	16675392
Domain F	GyrA interacts with MarR to reduce repression of the marRAB operon in Escherichia coli.	J Bacteriol	2010	2011	15	19933356
Dong X	Roles of adherence and matrix metalloproteinases in growth patterns of fungal pathogens in cornea.	Curr Eye Res	2005	2012	77	16109640
Dong YH	The two-component response regulator PprB modulates quorum-sensing signal production and global gene expression in Pseudomonas aeruginosa	Mol Microbiol	2005	2008	38	15882421
Doree SM	Identification of an Actinobacillus pleuropneumoniae consensus promoter structure	J Bacteriol	2001	2003	29	11222596
Dosumu EA	Hypercalcemia in patients with newly diagnosed tuberculosis in Abuja, Nigeria	Can Respir J	2006	2007	14	16550265
Douay L	From stem cell to red blood cells in vitro: the 12 labors of Hercules"."	Clin Lab Med	2010	2011	12	20513558
Dougan L	Solvent molecules bridge the mechanical unfolding transition state of a protein.	Proc Natl Acad Sci U S A	2008	2011	9	18305176
Dougan L	Probing osmolyte participation in the unfolding transition state of a protein.	Proc Natl Acad Sci U S A	2011	2011	6	21613570
Doughan DI	Theoretical investigation of the dissociation dynamics of vibrationally excited vinyl bromide on an ab initio potential-energy surface obtained using modified novelty sampling and feed-forward neural networks	J Chem Phys	2006	2006	6	16468883
Drazan KE	Molecular biology of hepatitis C infection	Liver Transpl	2000	2001	16	10915159
Dressman HK	An integrated genomic-based approach to individualized treatment of patients with advanced-stage ovarian cancer.	J Clin Oncol	2007	2012	60	17290060
Duan L	Potent inhibition of human immunodeficiency virus type 1 replication by an intracellular anti-Rev single-chain antibody.	Proc Natl Acad Sci U S A	1994	1998	51	8197188
Dubytska L	Borrelia burgdorferi ftsZ plays a role in cell division	J Bacteriol	2006	2007	2	16484209
Duckmanton L	The novel hemagglutinin-esterase genes of human torovirus and Breda virus.	Virus Res	1999	2001	25	10518710
Dudley JI	Does white wine qualify for French paradox? Comparison of the cardioprotective effects of red and white wines and their constituents: resveratrol, tyrosol, and hydroxytyrosol.	J Agric Food Chem	2008	2012	41	18821770
Duke K	Acupuncture use for pre-birth treatment. A literature review and audit-based research	Complement Ther Clin Pract	2005	2006	12	15955294
Duncan CP	Patients' feelings about hand washing, MRSA status and patient information	Br J Nurs	2007	2007	7	17353833
Dunkel EC	A rabbit model for human cytomegalovirus-induced chorioretinal disease.	J Infect Dis	1993	1998	58	8393056
Dunkel EC	HCMV-induced chorioretinitis in the rabbit.	Transplant Proc	1991	1995	54	1648830
Durani Y	The Emergency Severity Index Version 4: reliability in pediatric patients.	Pediatr Emerg Care	2009	2009	3	19633587
Dutt P	Evaluation of ELISA for detection of Giardia lamblia-specific copro-antigen employing monospecific antibodies.	Jpn J Med Sci Biol	1990	1992	18	2101137
Dutta Roy S	Trends in prostate cancer incidence and survival in various socioeconomic classes: a population-based study	Int J Urol	2005	2006	15	16045557
Dutta Roy S	Inequity of upper gastrointestinal cancer distribution and survival with socioeconomic deprivation: a population-based study	Surgery	2005	2006	13	16291386
Dutta T	Dendrimer nanocarriers as versatile vectors in gene delivery.	Nanomedicine	2010	2010	10	19450708
Dwyer MA	Computational design of a biologically active enzyme	Science	2004	2008	44	15218149
Ebtekar M	Air pollution induced asthma and alterations in cytokine patterns	Iran J Allergy Asthma Immunol	2006	2008	30	17237576
Edwards SV	Mitochondrial resolution of a deep branch in the genealogical tree for perching birds.	Proc Biol Sci	1991	1996	61	1676522
Eftekhari-Sis B	Highly chemoselective Baylis-Hillman and aldol reactions of 2H-thiopyran-4(3H)-one using tertiary amine catalysts in aqueous media.	Org Lett	2010	2010	2	20845913
Eisner MD	Environmental tobacco smoke and adult asthma. The impact of changing exposure status on health outcomes.	Am J Respir Crit Care Med	1998	2000	26	9655725
El Azab SR	Safety of cardiac surgery without blood transfusion: a retrospective study in Jehovah's Witness patients.	Anaesthesia	2010	2010	8	20402872
El Fadl KA	Periodontitis and cardiovascular disease: Floss and reduce a potential risk factor for CVD.	Angiology	2011	2011	4	20547538
El-Hady DA	Simultaneous micellar electrokinetic chromatography and liquid chromatography of adriblastina and tarabine PFS Their application to some biological fluids	Talanta	2005	2009	51	18969990
Elayappan B	PEDF inhibits VEGF- and EPO- induced angiogenesis in retinal endothelial cells through interruption of PI3K/Akt phosphorylation.	Angiogenesis	2009	2011	23	19657716
Eldefrawy MH	Authenticated key agreement with rekeying for secured body sensor networks.	Sensors (Basel)	2011	2011	2	22163930
Ellemann-Jensen P	The social costs of smoking revisited.	Br J Addict	1991	2001	120	1912750
Elmer LW	The voltage-dependent sodium channel in mammalian CNS and PNS: antibody characterization and immunocytochemical localization.	Brain Res	1990	1997	79	2178033
Elsheikh E	Only a specific subset of human peripheral-blood monocytes has endothelial-like functional capacity.	Blood	2005	2011	68	15985545
Elsherif I	The effect of nasal surgery on snoring.	Am J Rhinol	1998	2008	8	9578923
Emsen IM	The use of metatarsal bone grafts in the treatment of saddle nose deformities	Aesthetic Plast Surg	2006	2009	32	17077952
Emsen IM	New and detailed classification of saddle nose deformities: step-by-step surgical approach using the current techniques for each group	Aesthetic Plast Surg	2008	2009	16	17885785
Emsen IM	A different approach to the reconstruction of the stubborn crooked nose with a different spreader graft: nasal bone grafts harvested from the removed nasal hump	Aesthetic Plast Surg	2008	2009	16	18231701
Emsen IM	Additional and different application of the bilobed flap: bilobed in bilobed flap for reconstruction of the lower-upper lid and lateral canthal defects	Aesthetic Plast Surg	2008	2009	14	18351416
Erickson RI	Neurological assessments after treatment with the antimalarial Î²-arteether in neonatal and adult rats.	Neurotoxicology	2011	2011	4	21376079
Erin EM	The effects of a monoclonal antibody directed against tumor necrosis factor-alpha in asthma.	Am J Respir Crit Care Med	2006	2011	52	16840747
Erin EM	Optimized dialysis and protease inhibition of sputum dithiothreitol supernatants.	Am J Respir Crit Care Med	2008	2011	37	17962642
Eskandar MA	Emergency cervical cerclage. Does the gestational age make a difference?	Saudi Med J	2004	2008	52	15322593
Essner R	Experimental frontiers for clinical applications: novel approaches to understanding mechanisms of lymph node metastases in melanoma	Cancer Metastasis Rev	2006	2008	27	16770538
Etheredge JA	Monarch butterflies (Danaus plexippus L.) use a magnetic compass for navigation.	Proc Natl Acad Sci U S A	1999	2000	4	10570160
Eto K	The production of hydrogen sulfide is regulated by testosterone and S-adenosyl-L-methionine in mouse brain	J Neurochem	2002	2005	32	12358731
Eto K	Hydrogen sulfide is produced in response to neuronal excitation	J Neurosci	2002	2004	25	11978815
Eum WS	Transduction efficacy of Tat-Cu,Zn-superoxide dismutase is enhanced by copper ion recovery of the fusion protein.	Mol Cells	2002	2010	96	12018858		Lots of other retractions listed in pubmed
Eum WS	Enhanced transduction of Cu,Zn-superoxide dismutase with HIV-1 Tat protein transduction domains at both termini.	Mol Cells	2005	2010	60	15879701
Evagelopoulos V	Particle-associated polycyclic aromatic hydrocarbons near power plants as determined by large volume injection--GC/MS.	Chemosphere	2010	2012	19	20452642
Evans DL	Heparin binding site, conformational change, and activation of antithrombin.	Biochemistry	1992	1995	27	1366018
Evans R	Regulation of systemic macrophage IL-1 gene transcription: the involvement of tumor-derived macrophage growth factor, CSF-1.	J Leukoc Biol	1989	1991	22	2681489
Eymard B	Combined effects of a thymic peptide, thymopoietin and myasthenic patient sera in rat myotube culture.	J Neurol Sci	1992	1993	14	1343090
Faghri J	Coagulase-negative staphylococci isolated from ocular wound infections after laser refractive surgery: attachment to and accumulation on soft contact lenses.	Eye Contact Lens	2009	2009	2	19265329
Faghri J	Isolation of coagulase-negative staphylococci from extended-wear soft contact lenses in asymptomatic patients.	Eye Contact Lens	2008	2009	12	18463486
Fang B	Isolation and characterization of multipotent progenitor cells from the human fetal aorta wall.	Exp Biol Med (Maywood)	2010	2011	22	20404027
Fang GC	A study of polycyclic aromatic hydrocarbons concentrations and source identifications by methods of diagnostic ratio and principal component analysis at Taichung chemical Harbor near Taiwan Strait	Chemosphere	2006	2008	24	16406483
Fang YT	Focusing properties of a photonic crystal slab with multiple mechanisms in addition to negative refraction	J Opt Soc Am A Opt Image Sci Vis	2006	2007	10	16912754
Fasih Q	Fournier's gangrene and its management at a tertiary care hospital.	J Pak Med Assoc	2007	2010	37	17629231
Fechner J	Sedation with GPI 15715, a water-soluble prodrug of propofol, using target-controlled infusion in volunteers.	Anesth Analg	2005	2010	61	15728055
Fechner J	Pharmacokinetics and clinical pharmacodynamics of the new propofol prodrug GPI 15715 in volunteers.	Anesthesiology	2003	2010	80	12883403
Fechner J	Comparative pharmacokinetics and pharmacodynamics of the new propofol prodrug GPI 15715 and propofol emulsion.	Anesthesiology	2004	2010	50	15329587
Feifel D	Safety and tolerability of a rapidly escalating dose-loading regimen for risperidone	J Clin Psychiatry	2000	2002	14	11206594
Feldhahn N	Silencing of B cell receptor signals in human naive B cells	J Exp Med	2002	2006	48	12438421
Fernández A	Packing defects as selectivity switches for drug-based protein inhibitors	Proc Natl Acad Sci U S A	2006	2006	2	16387853
Finfer S	The SAFE study: saline vs. albumin for fluid resuscitation in the critically ill.	Vox Sang	2004	2004	1	15209896
Fiorucci S	NO-mesalamine protects colonic epithelial cells against apoptotic damage induced by proinflammatory cytokines.	Am J Physiol Gastrointest Liver Physiol	2001	2009	97	11518677
Fiorucci S	A NO-releasing derivative of acetaminophen spares the liver by acting at several checkpoints in the Fas pathway	Br J Pharmacol	2002	2009	85	11834606
Fiorucci S	Liver delivery of NO by NCX-1000 protects against acute liver failure and mitochondrial dysfunction induced by APAP in mice	Br J Pharmacol	2004	2009	54	15345658
Fletcher G	Drosophila stathmin is required to maintain tubulin pools.	Curr Biol	2007	2009	28	17555966
Flower KR	[NEt4][AuCl2][AuCl3]: solid-state evidence of essentially Y-shaped Jahn-Teller-distorted AuCl3.	Angew Chem Int Ed Engl	2006	2006	1	16917797
Fogel RB	Anatomic and physiologic predictors of apnea severity in morbidly obese subjects	Sleep	2003	2009	73	12683472
Fontaine AB	Stent placement in the treatment of pulmonary artery stenosis secondary to fibrosing mediastinitis	J Vasc Interv Radiol	2001	2002	10	11535776
Ford CE	The WNT-5a derived peptide, Foxy-5, possesses dual properties that impair progression of ERalpha negative breast cancer.	Cell Cycle	2009	2011	22	19448401
Ford CE	Wnt-5a signaling restores tamoxifen sensitivity in estrogen receptor-negative breast cancer cells.	Proc Natl Acad Sci U S A	2009	2010	21	19237581
Fox AD	Acute upper limb ischemia: a complication of coronary artery bypass grafting.	Ann Thorac Surg	1999	2000	12	10197686
Freschi SA	Analysis of compression forces between varying sizes of cannulated screws versus rail external fixation for treatment of Jones type fifth metatarsal fracture.	J Foot Ankle Surg	2008	2009	14	18590891
Friedman AJ	Gonadotropin-releasing hormone agonist plus estrogen-progestin add-back" therapy for endometriosis-related pelvic pain."	Fertil Steril	1993	1996	29	8339817
Friedman AJ	Does low-dose combination oral contraceptive use affect uterine size or menstrual flow in premenopausal women with leiomyomas?	Obstet Gynecol	1995	1995	7	7898846
Fu J	Enhancing efficacy and mucosa-tropic distribution of an oral HIV-PsV DNA vaccine in animal models.	J Drug Target	2009	2010	1	19863197
Fu X	Activation and silencing of matrix metalloproteinases	Semin Cell Dev Biol	2008	2009	15	17689277
Fukuba H	Siah-1 facilitates ubiquitination and degradation of factor inhibiting HIF-1alpha (FIH)	Biochem Biophys Res Commun	2007	2009	32	17188242
Fukuda RI	Human T-cell leukemia virus type I tax down-regulates the expression of phosphatidylinositol 3,4,5-trisphosphate inositol phosphatases via the NF-kappaB pathway.	J Biol Chem	2009	2011	23	19047050
Fukuhara A	Visfatin: a protein secreted by visceral fat that mimics the effects of insulin	Science	2005	2007	33	15604363
Furetta C	The initial rise method extended to multiple trapping levels in thermoluminescent materials.	Appl Radiat Isot	2011	2011	7	21051238
Gabbard GO	On: a boycott by passport.	Int J Psychoanal	2005	2006	8	16649305
Gagneux P	Furtive mating in female chimpanzees.	Nature	1997	2001	42	9163418
Gaitanaris GA	Renaturation of denatured lambda repressor requires heat shock proteins.	Cell	1990	1992	27	2140957
Galizia G	Circulating levels of interleukin-10 and interleukin-6 in gastric and colon cancer patients before and after surgery: relationship with radicality and outcome.	J Interferon Cytokine Res	2002	2011	113	12034030
Gallouzi IE	Protein ligands mediate the CRM1-dependent export of HuR in response to heat shock	RNA	2001	2003	26	11565755
Gamil H	Intralesional immunotherapy of plantar warts: report of a new antigen combination.	J Am Acad Dermatol	2010	2010	4	20462659
Gan L	Transcription factor activator protein-2beta accelerates lipid accumulation in macrophages via enhancing the transcription of CD36.	FEBS Lett	2010	2011	5	20659467
Ganguli S	In silico screening of herbal and nanoparticle lead compounds for effectivity against H5N1, H1N1 neuraminidase and telomerase.	BMC Bioinformatics	2010	2010	4	20122184
García Velázquez D	Instantaneous low temperature gelation by a multicomponent organogelator liquid system based on ammonium salts.	J Am Chem Soc	2008	2011	42	18517206
Garcia-Barceló MM	Evaluation of the NK2 homeobox 1 gene (NKX2-1) as a Hirschsprung's disease locus	Ann Hum Genet	2008	2009	10	18081917
Garcia-Roves PM	Mitochondrial pathophysiology and type 2 diabetes mellitus.	Arch Physiol Biochem	2011	2011	5	21671709
Garey CE	Ceruloplasmin gene defect associated with epilepsy in EL mice.	Nat Genet	1994	1995	17	7914452
Garg D	An efficient algorithm after ungapped analysis in BLAST	DNA Seq	2006	2007	14	17312943
Garman KS	A genomic approach to colon cancer risk stratification yields biologic insights into therapeutic opportunities.	Proc Natl Acad Sci U S A	2008	2011	30	19050079
Garnier M	Functional characterization of a nonclassical nicotine receptor associated with inositolphospholipid breakdown and mobilization of intracellular calcium pools	Proc Natl Acad Sci U S A	1994	2003	98	7972134
Gaskell G	Worlds apart? The reception of genetically modified foods in Europe and the U.S.	Science	1999	2000	11	10411496
Gatt ME	MicroRNAs 15a/16-1 function as tumor suppressor genes in multiple myeloma.	Blood	2010	2011	8	20962322
Gattoni A	Interferon-gamma: biologic functions and HCV therapy (type I/II) (1 of 2 parts)	Clin Ter	2006	2008	22	17051976
Gattoni A	Interferon-gamma: biologic functions and HCV terapy (type I/II) (2 of 2 parts)	Clin Ter	2006	2008	20	17147054
Gehrmann J	Differential expression of fibroblast growth factor-2 and receptor by glial cells in experimental autoimmune encephalomyelitis (EAE)	Glia	1996	1997	15	8929896
Gehrmann J	Colony-stimulating factors regulate programmed cell death of rat microglia/brain macrophages in vitro.	J Neuroimmunol	1995	1997	13	8557825
Gelband CH	[Ca2+]i inhibition of K+ channels in canine renal artery. Novel mechanism for agonist-induced membrane depolarization.	Circ Res	1995	2004	102	7788870
Gelband CH	Angiotensin II type 1 receptor antisense gene therapy prevents altered renal vascular calcium homeostasis in hypertension.	Hypertension	1999	2004	61	9931130
Gelband CH	Angiotensin I-converting enzyme antisense prevents altered renal vascular reactivity, but not high blood pressure, in spontaneously hypertensive rats	Hypertension	2000	2002	33	10642299		I reclassified this as misconduct given the other retractions by the same author even thought there is no information on the retraction notice.
Geraghty MT	Detecting patterns of protein distribution and gene expression in silico.	Proc Natl Acad Sci U S A	1999	2005	70	10077615
Geremia JM	Real-time quantum feedback control of atomic spin-squeezing	Science	2004	2008	51	15073372
Ghaderi R	Effect of breast-feeding on the development of atopic dermatitis	Iran J Allergy Asthma Immunol	2005	2007	27	17301435
Ghatnekar GS	Hypoglycemia induced changes in cell death and cell proliferation in the organogenesis stage embryonic mouse heart	Birth Defects Res A Clin Mol Teratol	2004	2006	25	15039926
Gheorghiade M	Acute heart failure treatment: traditional and new drugs.	Contrib Nephrol	2010	2010	2	20427961
Ghosh A	Anthropometric characteristics and nutritional status of Kondh: a tribal population of Kandhmal District, Orissa, India	Ann Hum Biol	2006	2009	32	17381062
Gianni T	The herpesvirus glycoproteins B and H.L are sequentially recruited to the receptor-bound gD to effect membrane fusion at virus entry	Proc Natl Acad Sci U S A	2006	2007	5	16973744
Gibiansky E	AQUAVAN injection, a water-soluble prodrug of propofol, as a bolus injection: a phase I dose-escalation comparison with DIPRIVAN (part 1): pharmacokinetics.	Anesthesiology	2005	2010	54	16192764
Gilani MM	A study to evaluate the utility of presurgical CA125 to predict optimal tumor cytoreduction of epithelial ovarian cancer	Gynecol Oncol	2007	2008	18	17433423
Gilligan DM	Comparative proteomics reveals deficiency of NHE-1 (Slc9a1) in RBCs from the beta-adducin knockout mouse model of hemolytic anemia.	Blood Cells Mol Dis	2011	2012	6	21592827
Glaros S	Activation function-1 domain of estrogen receptor regulates the agonistic and antagonistic actions of tamoxifen	Mol Endocrinol	2006	2008	22	16455819
Glueck CJ	Safety and efficacy of long-term diet and diet plus bile acid-binding resin cholesterol-lowering therapy in 73 children heterozygous for familial hypercholesterolemia.	Pediatrics	1986	1987	15	3526270
Godge MR	Virus-induced gene silencing for functional analysis of selected genes	Plant Cell Rep	2008	2009	12	17938933
Goertzen MJ	Sterilisation of canine anterior cruciate allografts by gamma irradiation in argon. Mechanical and neurohistological properties retained one year after transplantation.	J Bone Joint Surg Br	1995	1997	30	7706332
Goessler UR	In vitro analysis of integrin expression in stem cells from bone marrow and cord blood during chondrogenic differentiation.	J Cell Mol Med	2009	2009	3	18681910
Gökhan Cin V	The prognostic value of serum troponin T in unstable angina.	Int J Cardiol	1996	2010	177	8793576
Gold JE	Autolymphocyte therapy. II. Dependence of in vivo anti-tumor specificity and long-term immunity against murine melanoma and carcinoma on ex vivo activated donor memory T-cells.	Clin Immunol Immunopathol	1994	1998	48	7911078
Gold JE	Adoptively transferred ex vivo activated memory T cells with cyclophosphamide: effective tumor-specific chemoimmunotherapy of advanced metastatic murine melanoma and carcinoma.	Clin Immunol Immunopathol	1994	1998	44	7923908
Gold JE	Autolymphocyte therapy--I. In vivo tumour-specific adoptive cellular therapy of murine melanoma and carcinoma using ex vivo activated memory T-lymphocytes.	Eur J Cancer	1994	1998	42	7880620
Gold JE	Autolymphocyte therapy. III. Effective adjuvant adoptive cellular therapy with in vivo anti-tumor specificity against murine melanoma and carcinoma using ex-vivo-activated memory T-lymphocytes.	J Surg Res	1995	1998	30	7543632
Goldfine H	Membrane permeabilization by Listeria monocytogenes phosphatidylinositol-specific phospholipase C is independent of phospholipid hydrolysis and cooperative with listeriolysin O.	Proc Natl Acad Sci U S A	1995	1997	24	7708759
Gon Y	S1P3 receptor-induced reorganization of epithelial tight junctions compromises lung barrier integrity and is potentiated by TNF	Proc Natl Acad Sci U S A	2005	2009	49	15968000
Gong Z	Injuries after a typhoon in China.	N Engl J Med	2007	2008	19	17215543
Goodwill MH	Polychlorinated biphenyls induce proinflammatory cytokine release and dopaminergic dysfunction: protection in interleukin-6 knockout mice	J Neuroimmunol	2007	2008	16	17229471
Gordon IL	Spinal cord injury increases the risk of abdominal aortic aneurysm.	Am Surg	1996	1997	10	8607588
Gourgiotis S	Rectal prolapse	Int J Colorectal Dis	2007	2007	9	17021747
Gowen LC	BRCA1 required for transcription-coupled repair of oxidative DNA damage.	Science	1998	2003	58	9703501
Graham IW	The search for the discipline of nursing.	J Nurs Manag	2010	2010	4	20609054
Grallath S	L25 functions as a conserved ribosomal docking site shared by nascent chain-associated complex and signal-recognition particle	EMBO Rep	2006	2007	22	16239928
Grand CL	Mutations in the G-quadruplex silencer element and their relationship to c-MYC overexpression, NM23 repression, and therapeutic rescue	Proc Natl Acad Sci U S A	2004	2005	9	15079086
Granström G	Middle ear infections	Periodontol 2000	2009	2009	8	19152534
Granzow JW	Breast reconstruction with perforator flaps	Plast Reconstr Surg	2007	2008	10	17572536
Gravel E	Biogenetic hypothesis and first steps towards a biomimetic synthesis of haouamines	Chem Commun (Camb)	2007	2008	11	17392961
Greger JG	Phosphorylation of MNAR promotes estrogen activation of phosphatidylinositol 3-kinase.	Mol Cell Biol	2007	2010	36	17194752
Greshake A	Corundum, rutile, periclase, and CaO in Ca,Al-rich inclusions from carbonaceous chondrites.	Science	1996	2001	61	8662462
Gressner OA	Intraperitoneal application of caffeine prevents D-galactosamine-induced hepatic expression of connective tissue growth factor (CTGF/CCN2) in the rat.	J Hepatol	2009	2010	16	19321219
Grewal NS	BMP-2 does not influence the osteogenic fate of human adipose-derived stem cells	Plast Reconstr Surg	2009	2009	2	19182675
Gromann TW	Balloon dilatational tracheostomy: initial experience with the Ciaglia Blue Dolphin method.	Anesth Analg	2009	2010	18	19448213
Grosser	Acalculous candidal cholecystitis after pediatric renal transplant.	Pediatr Transplant	2011	2012	9	20331515
Gruss HJ	Activation of Hodgkin cells via the CD30 receptor induces autocrine secretion of interleukin-6 engaging the NF-kappabeta transcription factor.	Blood	1996	1999	38	8630409
Gruss HJ	Involvement of nuclear factor-kappa B in induction of the interleukin-6 gene by leukemia inhibitory factor.	Blood	1992	1999	78	1421375
Gu J	Characterization of methyltransferase properties of Escherichia coli YabC protein with an enzyme-coupled colorimetric assay.	J Mol Microbiol Biotechnol	2010	2010	1	20924196
Gu P	Differential recruitment of methylated CpG binding domains by the orphan receptor GCNF initiates the repression and silencing of Oct4 expression	Mol Cell Biol	2006	2009	28	17030610
Gu X	Neovascularization of ischemic myocardium by newly isolated tannins prevents cardiomyocyte apoptosis and improves cardiac function	Mol Med	2006	2009	34	17380192
Gualtieri CT	Tardive dyskinesia in mentally retarded children, adolescents, and young adults: North Carolina and Michigan studies.	Psychopharmacol Bull	1982	1987	63	6152872
Guan YS	p53 gene (Gendicine) and embolisation overcame recurrent hepatocellular carcinoma	Gut	2005	2006	14	15879012
Guarrera JV	Pulsatile machine perfusion with Vasosol solution improves early graft function after cadaveric renal transplantation	Transplantation	2004	2005	14	15114096
Guerra DL	Designed pendant chain covalently bonded to analogue of heulandite for removal of divalent toxic metals from aqueous solution: thermodynamic and equilibrium study.	J Colloid Interface Sci	2009	2011	20	19524249
Guerra DL	Immobilization of 5-amino-1,3,4-thiadiazole-thiol onto kanemite for thorium(IV) removal: thermodynamics and equilibrium study.	J Colloid Interface Sci	2009	2011	19	19635619
Guerra DL	Modification of hectorite by organofunctionalization for use in removing U(VI) from aqueous media: thermodynamic approach.	J Environ Radioact	2010	2011	16	19828216
Guerra DL	Layer silicates modified with 1,4-bis(3-aminopropyl)piperazine for the removal of Th(IV), U(VI) and Eu(III) from aqueous media.	J Hazard Mater	2009	2011	23	19604631
Guerra DL	Application of natural and modified hectorite clays as adsorbents to removal of Cr(VI) from aqueous solution--thermodynamic and equilibrium study.	J Hazard Mater	2009	2011	22	19643537
Guilleminault C	Orthodontic expansion treatment and adenotonsillectomy in the treatment of obstructive sleep apnea in prepubertal children.	Sleep	2008	2010	18	18652090
Gulati BR	Diversity in Indian equine rotaviruses: identification of genotype G10,P6[1] and G1 strains and a new VP7 genotype (G16) strain in specimens from diarrheic foals in India	J Clin Microbiol	2007	2007	4	17135436
Gullis R	Morphine elevates levels of cyclic GMP in a neuroblastoma X glioma hybrid cell line.	Nature	1975	1977	19	166323
Gullis RJ	The stimulation by synaptic transmitters of the incorporation of oleate into the phospholipid of synaptic membranes.	Biochem J	1975	1977	22	993
Gullis RJ	The stimulation of the phospholipase A2-acylation system of synaptic membranes of brain by cyclic nucleotides.	Biochem J	1975	1977	22	173287
Gullis RJ	The stimulation by transmitter substances and putative transmitter substances of the net activity of phospholipase A2 of synaptic membranes of cortex of guinea-pig brain.	Biochem J	1975	1977	23	239707
Gullis RJ	Stimulation of phospholipase A2 of synaptosomes of guinea-pig brain by noradrenaline and other amines.	Biochem Soc Trans	1973	1977	45	4620957
Gullis RJ	Effects of cholinergic agents and sodium ions on the levels of guanosine and adenosine 3':5'-cyclic monophosphates in neuroblastoma and neuroblastoma X glioma hybrid cells.	FEBS Lett	1975	1977	15	178540
Gullis RJ	The effects of noradrenaline, acetylcholine, cyclic AMP, cyclic GMP, and other agents on the concentration of unesterified fatty acids in synaptosomes and synaptic membranes.	FEBS Lett	1976	1977	5	183981
Gullis RJ	Pharmacological studies on the stimulation of the phospholipase A2-acylation system of synaptic membranes of brain, by neurotransmitters and other agonists.	J Neurochem	1976	1977	12	778343
Guo C	Myoblast transplantation for cardiac repair: from automyoblast to allomyoblast transplantation	Ann Thorac Surg	2008	2009	7	19021990
Guo C	Lmx1b-controlled isthmic organizer is essential for development of midbrain dopaminergic neurons.	J Neurosci	2008	2011	33	19109492
Guo H	Images in clinical medicine. Complication of central venous catheterization.	N Engl J Med	2007	2007	2	17215525
Guo J	Modulation of intracellular signaling pathways to induce apoptosis in prostate cancer cells	J Biol Chem	2007	2007	4	17573344
Guo XH	Advanced glycation end products induce actin rearrangement and subsequent hyperpermeability of endothelial cells	APMIS	2006	2009	31	17207088
Guo YJ	Niemann-Pick type C1 protein influences the delivery of cholesterol to the SREBP:SCAP complex	Braz J Med Biol Res	2008	2008	4	18060319
Gupta A	Anti-apoptotic function of a microRNA encoded by the HSV-1 latency-associated transcript	Nature	2006	2008	18	16738545
Gupta A	Retracted: Platelet storage lesion: current proteomics approach.	Platelets	2011	2011	2	21341971
Gupta D	Ultrasonography reinvents the originally described technique for ganglion impar neurolysis in perianal cancer pain.	Anesth Analg	2008	2010	26	18806057
Gupta R	Molecular imprinting in sol-gel matrix.	Biotechnol Adv	2008	2010	24	18692561
Gutman D	Virus-specific splicing inhibitor in extracts from cells infected with HIV-1.	Science	1988	1989	4	3047873
Haarer BK	Old yellow enzyme protects the actin cytoskeleton from oxidative stress.	Mol Biol Cell	2004	2010	65	15304519
Haddad JJ.	Endotoxin-mediated regulation of nuclear factor-kappaB nuclear translocation and activation in the hippocampus of the central nervous system: modulation by intracerebroventricular treatment with thymulin and the immunomodulatory role of the IkappaB-alpha/pIkappaB-alpha pathway.	Neuroscience	2009	2010	8	19782726
Hahn B	Common site of integration of HTLV in cells of three patients with mature T-cell leukaemia-lymphoma.	Nature	1983	1983	4	6341859
Haisch G	The influence of intravascular volume therapy with a new hydroxyethyl starch preparation (6% HES 130/0.4) on coagulation in patients undergoing major abdominal surgery.	Anesth Analg	2001	2011	122	11226079
Haisch G	Influence of a new hydroxyethylstarch preparation (HES 130/0.4) on coagulation in cardiac surgical patients.	J Cardiothorac Vasc Anesth	2001	2011	122	11426361
Hajra A	Structure of the leukemia-associated human CBFB gene.	Genomics	1995	1996	19	7607682
Hajra A	Overexpression of core-binding factor alpha (CBF alpha) reverses cellular transformation by the CBF beta-smooth muscle myosin heavy chain chimeric oncoprotein.	Mol Cell Biol	1995	1996	15	7651416
Hajra A	The leukemic core binding factor beta-smooth muscle myosin heavy chain (CBF beta-SMMHC) chimeric protein requires both CBF beta and myosin heavy chain domains for transformation of NIH 3T3 cells.	Proc Natl Acad Sci U S A	1995	1996	21	7892201
Haker E	An experimental study of the neurogenic and the immunological contribution to tennis elbow" in rats."	Inflammation	1997	2009	150	9179620
Haker E	An experimental model of tennis elbow in rats: a study of the contribution of the nervous system.	Inflammation	1998	2009	132	9675613
Hakim AA	Cytotoxicity of human peripheral blood T-lymphocyte clones activated by hepatitis B virus surface antigen.	Experientia	1985	1990	53	2416588
Hakim AA	Functional heterogeneity correlates with structural heterogeneity of breast carcinoma acid-soluble glycoproteins.	Proc Soc Exp Biol Med	1987	1990	34	3554260
Hall BG	Measures of clade confidence do not correlate with accuracy of phylogenetic trees	PLoS Comput Biol	2007	2007	4	17367204
Hamid R	Low dose aspirin in women with raised maternal serum alpha-fetoprotein and abnormal Doppler waveform patterns from the uteroplacental circulation.	Br J Obstet Gynaecol	1994	1995	17	7517181
Hamman WR	Using in situ simulation to identify and resolve latent environmental threats to patient safety: case study involving operational changes in a labor and delivery ward.	Qual Manag Health Care	2010	2011	6	20588141
Han S	Peroxisome proliferator-activated receptor-gamma ligands inhibit alpha5 integrin gene transcription in non-small cell lung carcinoma cells.	Am J Respir Cell Mol Biol	2005	2012	83	15677767
Han S	Activation of peroxisome proliferator-activated receptor beta/delta induces lung cancer growth via peroxisome proliferator-activated receptor coactivator gamma-1alpha.	Am J Respir Cell Mol Biol	2009	2012	36	18776129
Han S	Activation of peroxisome proliferator-activated receptor beta/delta (PPARbeta/delta) increases the expression of prostaglandin E2 receptor subtype EP4. The roles of phosphatidylinositol 3-kinase and CCAAT/enhancer-binding protein beta.	J Biol Chem	2005	2011	70	16061473
Han S	Fibronectin increases matrix metalloproteinase 9 expression through activation of c-Fos via extracellular-regulated kinase and phosphatidylinositol 3-kinase pathways in human lung carcinoma cells.	J Biol Chem	2006	2011	57	16882662
Han S	Extracellular matrix fibronectin increases prostaglandin E2 receptor subtype EP4 in lung carcinoma cells through multiple signaling pathways: the role of AP-2.	J Biol Chem	2007	2011	52	17237224
Han X	Amino acid mutations in the env gp90 protein that modify N-linked glycosylation of the Chinese EIAV vaccine strain enhance resistance to neutralizing antibodies.	Viral Immunol	2010	2011	4	20883167
Handa A	GB virus C/hepatitis G virus replicates in human haematopoietic cells and vascular endothelial cells	J Gen Virol	2000	2001	13	10993934
Hao H	siRNA directed against c-Myc inhibits proliferation and downregulates human telomerase reverse transcriptase in human colon cancer Colo 320 cells.	J Exp Clin Cancer Res	2008	2009	11	18694522
Hao H	Retracted: Antiaging effect of purslane herb aqueous extracts and its mechanism of Action.	Phytother Res	2009	2009	1	19367671
Haq IU	Influence of dissolved oxygen concentration on intracellular pH for regulation of Aspergillus niger growth rate during citric acid fermentation in a stirred tank bioreactor	Int J Biol Sci	2005	2005	3	15951848
Harada N	Stimulation of Fc gammaRI on primary sensory neurons increases insulin-like growth factor-I production, thereby reducing reperfusion-induced renal injury in mice.	J Immunol	2010	2011	14	20548031
Hard BM	Hierarchical encoding of behavior: translating perception into action	J Exp Psychol Gen	2006	2008	24	17087575
Haribalaganesh R	Pigment epithelium-derived factor inhibits erythropoietin-induced retinal endothelial cell angiogenesis by suppression of PI3K/Akt pathway.	Exp Eye Res	2010	2012	19	20298690
Haribalaganesh R	Isolation and characterization of goat retinal microvascular endothelial cells.	In Vitro Cell Dev Biol Anim	2010	2011	18	20213279
Harland CW	Phospholipid bilayers are viscoelastic.	Proc Natl Acad Sci U S A	2010	2011	9	20974934
Harling H	A plant cation-chloride co-transporter promoting auxin-independent tobacco protoplast division.	EMBO J	1997	1999	19	9312044
Hartmann JT	New drug developments for patients with metastatic soft tissue sarcoma.	Curr Oncol Rep	2005	2012	81	15946590
Hashizume K	Administration of recombinant human growth hormone normalizes GH-IGF1 axis and improves malnutrition-related disorders in patients with anorexia nervosa	Endocr J	2007	2009	27	17339748
Hasson JE	Lower extremity percutaneous transluminal angioplasty: multifactorial analysis of morbidity and mortality.	Surgery	1990	1991	9	2145649
Hattori S	Hypoadiponectinemia is caused by chronic blockade of nitric oxide synthesis in rats.	Metabolism	2005	2011	77	15798955
Hattori Y	NO suppresses while peroxynitrite sustains NF-kappaB: a paradigm to rationalize cytoprotective and cytotoxic actions attributed to NO.	Cardiovasc Res	2004	2011	87	15194459
Hattori Y	Statin enhances cytokine-mediated induction of nitric oxide synthesis in vascular smooth muscle cells.	Cardiovasc Res	2002	2011	88	12031711
Hattori Y	Cilostazol inhibits cytokine-induced nuclear factor-kappaB activation via AMP-activated protein kinase activation in vascular endothelial cells.	Cardiovasc Res	2009	2011	33	18703532
Hattori Y	A glucagon-like peptide-1 (GLP-1) analogue, liraglutide, upregulates nitric oxide production and exerts anti-inflammatory action in endothelial cells.	Diabetologia	2010	2012	16	20593161
Hattori Y	Angiotensin-II-induced oxidative stress elicits hypoadiponectinaemia in rats.	Diabetologia	2005	2011	75	15864528
Hattori Y	Disruption of the actin cytoskeleton up-regulates iNOS expression in vascular smooth muscle cells.	J Cardiovasc Pharmacol	2004	2011	90	14716207
Haug K	Mutations in CLCN2 encoding a voltage-gated chloride channel are associated with idiopathic generalized epilepsies	Nat Genet	2003	2009	77	12612585
Hauser MD	Rule learning by cotton-top tamarins.	Cognition	2002	2010	95	12208654
Hausser F	Geometric Ginzburg-Landau theory for faceted crystals in one dimension: From coarsening to chaos through a driving force.	Phys Rev E Stat Nonlin Soft Matter Phys	2009	2010	14	19257009
Haverdings RF	Renal targeting of captopril selectively enhances the intrarenal over the systemic effects of ACE inhibition in rats	Br J Pharmacol	2002	2003	6	12163343
Hawthorne G	Outcome of pregnancy in diabetic women in northeast England and in Norway, 1994-7.	BMJ	2000	2003	37	10999902
Hayakawa Y	Antigen-induced tolerance by intrathymic modulation of self-recognizing inhibitory receptors	Nat Immunol	2004	2006	26	15122252
Hayashi H	Activation of a plant gene by T-DNA tagging: auxin-independent growth in vitro.	Science	1992	1999	78	1455228
Hays JB	DNA from recombinogenic lambda bacteriophages generated by arl mutant of Escherichia coli is cleaved by single-strand-specific endonuclease S1.	Proc Natl Acad Sci U S A	1979	1985	62	160560
Hazard G	Please, Sir, I want some more: Congress' carrot-and-stick approach to pediatric testing leaves therapeutic orphans needing more protection.	J Contemp Health Law Policy	2004	2005	15	15239366
He H	Protective effect of Liuwei Dihuang decoction on early diabetic nephropathy induced by streptozotocin via modulating ET-ROS axis and matrix metalloproteinase activity in rats	J Pharm Pharmacol	2007	2009	20	17883901
He H	Protective effects of hydroxysafflor yellow A on acute and chronic congestive cardiac failure mediated by reducing ET-1, NOS and oxidative stress in rats	J Pharm Pharmacol	2008	2009	16	18088512
He H	Comparison of cardioprotective effects using salvianolic acid B and benazepril for the treatment of chronic myocardial infarction in rats	Naunyn Schmiedebergs Arch Pharmacol	2008	2009	10	18500511
He H	The correlation between angiogenesis and abnormal expression of SERCA2a, phospholamban and the endothelin pathway in heart failure, and improvement by puerarin	Phytother Res	2008	2009	10	18389490
He H	Cardioprotective effects of hydroxysafflor yellow A on diabetic cardiac insufficiency attributed to up-regulation of the expression of intracellular calcium handling proteins of sarcoplasmic reticulum in rats	Phytother Res	2008	2009	9	18570267
He H	Decreased FKBP12.6 expression and enhanced endothelin receptor signaling associated with arrhymogenesis in myocardial infarction rats	Phytother Res	2008	2008	4	18570278
He HB	Comparison of cardioprotective effects of salvianolic acid B and benazepril on large myocardial infarction in rats	Pharmacol Rep	2008	2008	4	18622062
He J	Evidence that rodents are a reservoir of hepatitis E virus for humans in Nepal	J Clin Microbiol	2002	2006	39	12454141
He X	Sphingosine-1-phosphate mediates proliferation maintaining the multipotency of human adult bone marrow and adipose tissue-derived stem cells.	J Mol Cell Biol	2010	2011	16	20584786
He Y	EBV promotes human CD8 NKT cell development.	PLoS Pathog	2010	2010	7	20502687
Heck M	Electroencephalogram bispectral index predicts hemodynamic and arousal reactions during induction of anesthesia in patients undergoing cardiac surgery.	J Cardiothorac Vasc Anesth	2000	2011	128	11139111
Heng BC	Disparity in medical fees for donor and self freeze-thaw embryo transfer cycle--a covert form of embryo commercialization?	Dev World Bioeth	2007	2007	4	17355335
Heng BC	Disparity in medical fees for donor- and self-freeze/thaw embryo transfer cycle: opportunistic profiteering by medical professionals and health institutions?	Hum Fertil (Camb)	2007	2007	3	17564894
Heng BC	Is it ethically justifiable to cryopreserve oocytes and ovarian tissues of healthy women not facing premature ovarian failure, but seeking to extend their biological clocks?	Hum Fertil (Camb)	2007	2007	6	17454209
Hennein HA	Venovenous modified ultrafiltration after cardiopulmonary bypass in children: a prospective randomized study.	J Thorac Cardiovasc Surg	2009	2010	12	10047653
Henschler R	Expression of functional receptors for interleukin-6 by human polymorphonuclear leukocytes: downregulation by granulocytte-macrophage colony stimulating factor	FEBS Lett	1991	1998	85	1709882
Henschler R	Induction of c-jun expression in the myeloid leukemia cell line KG-1 by 1-beta-D-arabinofuranosylcytosine.	Mol Pharmacol	1991	2007	191	1996082
Herman TS	A phase I-II trial of cisplatin, hyperthermia and radiation in patients with locally advanced malignancies.	Int J Radiat Oncol Biol Phys	1989	1995	66	2689396
Herrmann F	Interleukin-4 inhibits growth of multiple myelomas by suppressing interleukin-6 expression.	Blood	1991	1999	86	1912585
Herrmann F	Interleukin 1 stimulates T lymphocytes to produce granulocyte-monocyte colony-stimulating factor.	J Clin Invest	1988	2003	185	2452833
Hew TD	Women hydrate more than men during a marathon race: hyponatremia in the Houston marathon: a report on 60 cases	Clin J Sport Med	2005	2005	2	15867557
Hicks P	Integrating genomic laboratory data into tuberculosis surveillance: improving tracking of tuberculosis strains and cluster identification to enhance outbreak management	AMIA Annu Symp Proc	2006	2006	1	17238568									I looked at this and the retraction number yields the same paper so it is not clear what is going on here
Hirano S	Regeneration of aged vocal fold: first human case treated with fibroblast growth factor.	Laryngoscope	2009	2009	5	19117294
Hiraoka M	Intragenic polymorphic missense mutations in the XLRS1 gene in families with juvenile X-linked retinoschisis.	Hum Genet	1999	1999	4	10453744
Hoeldtke RD	Peroxynitrite versus nitric oxide in early diabetes	Am J Hypertens	2003	2008	63	12944035
Hoeldtke RD	Nitrosative stress in early Type 1 diabetes. David H. P. Streeten Memorial Lecture	Clin Auton Res	2003	2007	42	14673690			Unclear what 'invalid' means
Hoeldtke RD	Nitrosative stress, uric Acid, and peripheral nerve function in early type 1 diabetes	Diabetes	2002	2006	48	12196476
Hoelzer DR	Epinephrine is not critical to prevention of hypoglycemia during exercise in humans.	Am J Physiol	1986	1989	31	3524257
Hoelzer DR	Glucoregulation during exercise: hypoglycemia is prevented by redundant glucoregulatory systems, sympathochromaffin activation, and changes in islet hormone secretion.	J Clin Invest	1986	1989	38	3511090
Hoffmann B	The LIS1-related protein NUDF of Aspergillus nidulans and its interaction partner NUDE bind directly to specific subunits of dynein and dynactin and to alpha- and gamma-tubulin	J Biol Chem	2001	2004	27	11509576
Hoffmann D	Mechanistic analysis and comparison of viral fusogenic membrane proteins for their synergistic effects on chemotherapy.	Cancer Biol Ther	2007	2009	29	17374986
Hölscher C	Nitric oxide is required for expression of LTP that is induced by stimulation phase-locked with theta rhythm.	Eur J Neurosci	1999	1999	6	9987036
Hölscher C	Beta-amyloid induced reduction in synaptic transmission is reversed by inhibitors of nitric oxide synthase.	Neuroreport	1998	1998	2	9601702
Holtzman T	Sensory coding by cerebellar mossy fibres through inhibition-driven phase resetting and synchronisation.	PLoS One	2011	2012	6	22046297
Holweg C	Arabidopsis myosin XI mutant is defective in organelle movement and polar auxin transport	Proc Natl Acad Sci U S A	2004	2008	44	15240891
Hon KL	Influenza or not influenza: analysis of a case of high fever that happened 2000 years ago in Biblical time.	Virol J	2010	2010	1	20663162
Hong X	Tripeptidyl-peptidase II controls DNA damage responses and in vivo gamma-irradiation resistance of tumors.	Cancer Res	2007	2010	40	17671184
Horninger W	Prostate cancer screening in the Tyrol, Austria: experience and results.	Eur J Cancer	2000	2012	139	10882875
Horsewill AJ	Evidence for coherent proton tunneling in a hydrogen bond network	Science	2001	2002	22	11141555
Horvath EM	A novel membrane-based anti-diabetic action of atorvastatin.	Biochem Biophys Res Commun	2008	2010	26	18514061
Horvath EM	Antidiabetogenic effects of chromium mitigate hyperinsulinemia-induced cellular insulin resistance via correction of plasma membrane cholesterol imbalance.	Mol Endocrinol	2008	2010	26	18165437
Hoskins W	Low back pain status in elite and semi-elite Australian football codes: a cross-sectional survey of football (soccer), Australian rules, rugby league, rugby union and non-athletic controls.	BMC Musculoskelet Disord	2009	2011	27	19371446
Hoskins W	Low back pain in junior Australian rules football: a cross-sectional survey of elite juniors, non-elite juniors and non-football playing controls.	BMC Musculoskelet Disord	2010	2011	9	20958973
Hoskins W	The effect of a sports chiropractic manual therapy intervention on the prevention of back pain, hamstring and lower limb injuries in semi-elite Australian Rules footballers: a randomized controlled trial.	BMC Musculoskelet Disord	2010	2011	17	20374662
Hosseinzadeh PK	Study of the factors that cause specific transformation in cultures of lymphocytes from patients with quinine- and quinidine-induced immune thrombocytopenia.	J Clin Invest	1980	1984	42	6999032
Hou S	The multilevel and dynamic interplay between plant and pathogen	Plant Signal Behav	2009	2009	2	19794843
House MG	Endocrine tumors of the pancreas	Curr Opin Oncol	2006	2006	6	16357560
Hrimech M	Human immunodeficiency virus type 1 Vpr-mediated G(2) cell cycle arrest: Vpr interferes with cell cycle signaling cascades by interacting with the B subunit of serine/threonine protein phosphatase 2A	EMBO J	2000	2002	23	10921877
Hsu DS	Pharmacogenomic strategies provide a rational approach to the treatment of cisplatin-resistant patients with advanced cancer.	J Clin Oncol	2007	2010	38	17906199
Hsu HH	Role of the sigma factor in transcription initiation in the absence of core RNA polymerase	Cell	2006	2007	3	17055433
Hu JH	The cryoprotective effect of trehalose supplementation on boar spermatozoa quality.	Anim Reprod Sci	2009	2010	12	18644686
Hu P	The retention behavior of ginsenosides in HPLC and its application to quality assessment of Radix Ginseng	Arch Pharm Res	2009	2009	1	19471880
Hu X	Downregulation of human telomerase reverse transcriptase through anti-C-myc siRNA in human colon cancer Colo 320 cells.	Nucleosides Nucleotides Nucleic Acids	2009	2009	7	19116866
Hu XY	Reduced semen quality in chronic prostatitis patients that induce the release of apoptotic protein Omi/HtrA2 from spermatozoa	Prostate Cancer Prostatic Dis	2007	2007	3	17043678
Hua S	The significance of neuroglobin in the brain.	Curr Med Chem	2010	2010	11	19941472
Hua ZM	Activation of the NaCl- and drought-induced RD29A and RD29B promoters by constitutively active Arabidopsis MAPKK or MAPK proteins	Plant Cell Environ	2006	2006	3	16913865
Huang CF	Depolarization-transcription signals in skeletal muscle use calcium flux through L channels, but bypass the sarcoplasmic reticulum.	Neuron	1994	1998	47	8043275
Huang GF	Gait analysis and energy consumption of below-knee amputees wearing three different prosthetic feet	Gait Posture	2000	2003	38	10998614
Huang GL	The application of quantum dots as fluorescent label to glycoarray	Anal Biochem	2005	2008	39	15802129
Huang Q	A novel function of poly(ADP-ribose) polymerase-1 in modulation of autophagy and necrosis under oxidative stress.	Cell Death Differ	2009	2010	22	18974775
Huang S	Formation of haematopoietic microenvironment and haematopoietic stem cells from single human bone marrow stem cells.	Nature	1992	1993	16	1281519
Huang T	The mRNA of the Arabidopsis gene FT moves from leaf to shoot apex and induces flowering	Science	2005	2007	19	16099949
Huang WT	Size and P-glycoprotein expression limit 99mTc-tetrofosmin uptake in parathyroid adenomas	Nucl Med Commun	2002	2008	71	12352599
Huber J	Pharmacokinetics of Implanon. An integrated analysis.	Contraception	1998	2004	71	10095978
Huffstutler SY	Management of antidepressant withdrawal reactions.	J Am Acad Nurse Pract	1998	2010	147	9801549
Hui EK	Basic residues of the helix six domain of influenza virus M1 involved in nuclear translocation of M1 can be replaced by PTAP and YPDL late assembly domain motifs	J Virol	2003	2006	40	12768027
Hui EK	YRKL sequence of influenza virus M1 functions as the L domain motif and interacts with VPS28 and Cdc42	J Virol	2006	2006	7	16474136
Huo T	Rapid time-resolved fluoroimmunoassay for diethylstilbestrol residues in chicken liver	Anal Biochem	2006	2008	21	16945319
Hurlstone DP	Confocal chromoscopic endomicroscopy is superior to chromoscopy alone for the detection and characterisation of intraepithelial neoplasia in chronic ulcerative colitis	Gut	2008	2008	9	18192453
Hussain HM	Atypical antipsychotic drugs and Alzheimer's disease.	N Engl J Med	2007	2007	3	17251541
Hutchings A	Transplantation: tolerance.	Curr Opin Investig Drugs	2003	2009	75	12833645
Hutchings A	STEALTH in transplantation tolerance	Immunol Res	2002	2008	72	12403353
Hutchings A	The immune decision toward allograft tolerance in non-human primates requires early inhibition of innate immunity and induction of immune regulation	Transpl Immunol	2003	2009	70	12967786
Hüttner I	Influence of different colloids on molecular markers of haemostasis and platelet function in patients undergoing major abdominal surgery.	Br J Anaesth	2000	2011	130	11103184
Hwang ES	Biomarkers for oxidative stress status of DNA, lipids, and proteins in vitro and in vivo cancer research	Toxicology	2007	2007	10	17118505
Hwang HS	Nestin expression during differentiation of fetal endothelial progenitor cells and hypoxic culture of human umbilical vein endothelial cells	Acta Obstet Gynecol Scand	2008	2009	10	18568464
Hwang WS	Evidence of a pluripotent human embryonic stem cell line derived from a cloned blastocyst	Science	2004	2006	22	14963337
Hwang WS	Patient-specific embryonic stem cells derived from human SCNT blastocysts	Science	2005	2006	7	15905366
Ibrahim H	Ultrasound soft markers of chromosomal abnormalities; an ethical dilemma for obstetricians	Hum Reprod Genet Ethics	2005	2009	48	16270447
Ichikawa T	Identification and role of adenylyl cyclase in auxin signalling in higher plants.	Nature	1997	1998	11	9414164
Ilia M	Expression of Oct-6, a POU III domain transcription factor, in schizophrenia	Am J Psychiatry	2002	2006	49	12091196
Ip P	Environmental mercury exposure in children: South China's experience	Pediatr Int	2004	2008	44	15660873
Ismaeel NA	Clinical isolates of enterococci with high-level resistance to currently available aminoglycosides.	J Hosp Infect	1992	2009	208	1348070
Ismail SO	Molecular cloning, characterization, and expression in Escherichia coli of iron superoxide dismutase cDNA from Leishmania donovani chagasi.	Infect Immun	1994	1995	19	8300222
Istrate FM	Synthesis of functionalized furans via gold(I)-catalyzed Claisen-type rearrangement	J Org Chem	2007	2008	2	18076190
Iván L	Minimally invasive peroral endoscopic removal of a regurgitated giant polysegmented fibrovascular polyp of the esophagus.	Dysphagia	2009	2010	12	18688676
Iván L	Peroral endoscopic removal: as a minimally invasive long-term surgical treatment of a regurgitated giant polisegmented fibrovascular polyp of the esophagus.	Eur Arch Otorhinolaryngol	2009	2010	17	18688632
Iwamoto M	Walnuts lower serum cholesterol in Japanese men and women	J Nutr	2000	2000	7	10720165
Iwashita H	In vivo transfer of a neuronal nitric oxide synthase expression vector into the rat bladder by electroporation.	BJU Int	2008	2010	73	15142171
Izadi H	Evaluation of substituted oxime ethers for growth regulatory activity against Spodoptera litura (Lepidoptera: Noctuidae)	J Econ Entomol	2007	2007	6	17461059
Izumi Y	Intravenous inoculation of replication-deficient recombinant vaccinia virus DIs expressing simian immunodeficiency virus gag controls highly pathogenic simian-human immunodeficiency virus in monkeys	J Virol	2003	2005	15	14645581
Jaakkola S	The driving force behind genomic diversity	Biophys Chem	2008	2009	2	18329784
Jablonski AE	Pyrenebutyrate-mediated delivery of quantum dots across the plasma membrane of living cells.	J Phys Chem B	2009	2010	19	19099434
Jacobs MJ	Prevention of renal failure in patients undergoing thoracoabdominal aortic aneurysm repair	J Vasc Surg	2004	2006	14	15622356
Jagannathan J	Role of calcium influx and modulation of local neurotransmitters as hallmarks of pediatric traumatic brain injury.	Biomark Med	2009	2011	24	20477499
Jagannathan J	Applications of radiotherapy and radiosurgery in the management of pediatric Cushing's disease: a review of the literature and our experience.	J Neurooncol	2008	2011	31	18568291
Jagannathan J	Genetics of pituitary adenomas: current theories and future implications.	Neurosurg Focus	2005	2011	63	16398468
Jagannathan J	Iatrogenic spinal deformity.	Neurosurgery	2008	2011	35	18812912
Jagannathan J	Application and implementation of selective tissue microdissection and proteomic profiling in neurological disease.	Neurosurgery	2009	2011	31	19145153
Jagannathan P	Molecular mechanisms of traumatic brain injury in children. A review	Neurosurg Focus	2008	2009	6	18828704
Jain N	An HPTLC method for the determination of minocycline in human plasma, saliva, and gingival fluid after single step liquid extraction	Anal Sci	2009	2009	6	19139573
James WH	The sex ratio of offspring sired by men exposed to wood preservatives contaminated by dioxin.	Scand J Work Environ Health	1997	1998	20	9098916
Javed M	Failed fertilization after clinical intracytoplasmic sperm injection.	Reprod Biomed Online	2010	2011	23	20158989
Jayachandra S	Three unrelated viral transforming proteins (vIRF, EBNA2, and E1A) induce the MYC oncogene through the interferon-responsive PRF element by using different transcription coadaptors.	Proc Natl Acad Sci U S A	1999	2001	25	10500217
Jeejeebhoy KN	Enteral feeding.	Curr Opin Gastroenterol	2004	2012	96	15703630
Jegen DA	Compressing "the sandwiched": an examination of reductionist health policies on women in Canada	Health Care Women Int	2008	2009	2	18821210
Jendreyko N	Simultaneous, phenotypic knockout of VEGF-R2 and Tie-2 with an intradiabody enhances antiangiogenic effects in vivo.	Klin Padiatr	2006	2006	6	16688670
Jendryczko A	Copper and zinc concentrations in normal and malignant tissues of ovary, uterus and cervix.	Ginekol Pol	1985	1998	154	4092997
Jendryczko A	Enhancement of neutral metalloproteinase in the dermis after one topical application of tumor-promoting phorbol ester.	Neoplasma	1987	1998	129	3481042
Jendryczko A	Effect of low dose ionizing irradiation on rat metabolism.	Pol J Occup Med Environ Health	1992	1997	61	1490124
Ji Y	Serous cystic neoplasms of the pancreas: a clinicopathologic and immunohistochemical analysis	Chin J Dig Dis	2006	2006	3	16412036
Jia B	Role of TMS5: staphylococcal multidrug-efflux protein QacA.	Chin Med J (Engl)	2008	2011	45	18364112
Jia YL	Effect of low-power He-Ne laser irradiation on rabbit articular chondrocytes in vitro	Lasers Surg Med	2004	2005	18	15083493
Jiang JQ	Towards prediction and prioritization of disease genes by the modularity of human phenome-genome assembled network.	J Integr Bioinform	2010	2011	2	21098881
Jiang S	Cannabinoid receptor 2 and its agonists mediate hematopoiesis and hematopoietic stem and progenitor cell mobilization.	Blood	2011	2011	7	21063029
Jiang S	Endocannabinoids are expressed in bone marrow stromal niches and play a role in interactions of hematopoietic stem and progenitor cells with the bone marrow microenvironment.	J Biol Chem	2010	2011	8	20826813
Jiang Y	Homocysteine-induced extracellular superoxide dismutase and its epigenetic mechanisms in monocytes	J Exp Biol	2008	2008	9	18310117
Jiao S	Long-term correction of rat model of Parkinson's disease by gene therapy.	Nature	1993	1996	36	8096625
Jie X	Androgen activates PEG10 to promote carcinogenesis in hepatic cancer cells.	Oncogene	2007	2011	46	17369855
Jin BH	Cortical margining capabilities of fins associated with ventral cervical spine instrumentation	Yonsei Med J	2005	2006	10	15988809
Jin LE	Reducing the harm of stress: medications to rescue the prefrontal cortex and overcome bad habits: the science of stress: focus on the brain, breaking bad habits, and chronic disease.	Yale J Biol Med	2011	2012	6	22180685
Jin X	Association between testing for human immunodeficiency virus and changes in risk behaviors among injecting drug users in southern China.	Sex Transm Dis	2009	2009	3	19455077
Jin Y	3,3'-Diindolylmethane negatively regulates Cdc25A and induces a G2/M arrest by modulation of microRNA 21 in human breast cancer cells.	Anticancer Drugs	2010	2011	5	20724916
Jinnin M	Recent progress in studies of infantile hemangioma.	J Dermatol	2010	2011	2	21039783
Johannigman JA	Closed loop control of inspired oxygen concentration in trauma patients.	J Am Coll Surg	2009	2011	28	19476833
John M	Lipochitooligosaccharide-induced tobacco cells release a peptide as mediator of the glycolipid signal.	Proc Natl Acad Sci U S A	1997	1998	11	9294183
Johnson P	Recurrent spontaneous abortion and polycystic ovarian disease: comparison of two regimens to induce ovulation.	BMJ	1990	1995	66	2105793
Johnston CA	Structural basis for nucleotide exchange on G alpha i subunits and receptor coupling specificity.	Proc Natl Acad Sci U S A	2007	2012	59	17264214
Johnston CA	Structure of the parathyroid hormone receptor C terminus bound to the G-protein dimer Gbeta1gamma2.	Structure	2008	2011	37	18611381
Jones MM	Correction of ear deformities.	J Med Assoc Ga	1991	1992	4	1779199
Joos L	Functional genomics and gene microarrays--the use in research and clinical medicine	Swiss Med Wkly	2003	2003	10	12596084
Jorge-Rivera JC	Anabolic steroids induce region- and subunit-specific rapid modulation of GABA(A) receptor-mediated currents in the rat forebrain	J Neurophysiol	2000	2007	87	10848550
Jung R	Managing overweight and obese patients with particular reference to the use of drugs. Commentary on a Report of a Working Party of the Royal College of Physicians.	J R Coll Physicians Lond	1997	1997	0	9429186
Junquera C	A new method for the treatment of sperm samples for ultrastructural study based on the use of animal tissues as biological containers.	Microsc Res Tech	2007	2011	51	17576121
Kabarowski JH	Lysophosphatidylcholine as a ligand for the immunoregulatory receptor G2A	Science	2001	2005	42	11474113
Kacem M	Effect of obesity at the pathologic response to neoadjuvant chemotherapy among premenopausal Tunisian women with breast cancer.	Obesity	2010	2011	12	20448536
KaiMing G	Outcome of partial contralateral C7 nerve transfer--results of 46 patients.	Neurosurgery	2011	2011	4	21796001
Kain ZN	P less than .05: what does it really mean?	Pediatrics	2007	2007	6	17332213
Kakar BK	Surgical experience of post-traumatic pseudo aneurysm of the brachial artery at a tertiary care hospital	J Pak Med Assoc	2006	2008	19	17091754
Kakei N	Effect of CCK-B/gastrin receptor antagonist on pepsinogen-producing cells during omeprazole treatment.	Biochem Biophys Res Commun	1995	1995	2	7626146
Kalia A	Directional gene movement from human-pathogenic to commensal-like streptococci	Infect Immun	2001	2009	98	11447161
Kalishwaralal K	Gold nanoparticles inhibit vascular endothelial growth factor-induced angiogenesis and vascular permeability via Src dependent pathway in retinal endothelial cells.	Angiogenesis	2011	2011	6	21061058
Kalpana C	Protective effect of curcumin on circulatory lipid peroxidation and antioxidant status during nicotine-induced toxicity.	Toxicol Mech Methods	2004	2010	72	20021100
Kamiya H	Size and topology of exogenous DNA as determinant factors of transgene transcription in mammalian cells	Gene Ther	2002	2006	43	12407422
Kanadia RN	Alternative splicing produces high levels of noncoding isoforms of bHLH transcription factors during development.	Genes Dev	2010	2011	16	20080942
Kanat-Pektas M	Perinatal and first year outcomes of spontaneous versus assisted twins: a single center experience.	Arch Gynecol Obstet	2008	2010	27	18193247
Kang BS	Induction of a TC1-mediated experimental autoimmune thyroiditis by deglycosylated porcine thyroglobulin.	Immunopharmacol Immunotoxicol	2004	2009	55	15518170
Kang HM	Cyclic diarylheptanoids inhibit cell mediated low-density lipoprotein oxidation	Nat Prod Res	2006	2009	37	16286306
Kang S	Neonatal pulse oximetry screening: a national survey.	Acta Paediatr	2011	2011	4	21323727
Kanno R	Epigenetic regulator polycomb group protein complexes control cell fate and cancer	Cancer Sci	2008	2008	6	18422744
Kantevari S	Development of anionically decorated 2-(ortho-nitrophenyl)-propyl-caged neurotransmitters for photolysis in vitro and in vivo.	Chembiochem	2011	2011	1	21225599
Kanwar R	The big brain aquaporin is required for endosome maturation and notch receptor trafficking.	Cell	2008	2010	26	18510929
Kapoor M	GSK-3beta in mouse fibroblasts controls wound healing and fibrosis through an endothelin-1-dependent mechanism	J Clin Invest	2008	2008	1	18802478
Karakuzu C	Fuzzy controller training using particle swarm optimization for nonlinear system control	ISA Trans	2007	2009	12	17976603
Kark P	Reduced enzyme activities in inherited ataxia.	Ann Neurol	1980	1981	8	6254434
Kasper CK	Mosaicism and haemophilia.	Haemophilia	2009	2010	13	19878337
Kasraian L.	Trends in the frequency of blood donors donating blood to be tested for HIV in Shiraz from 2004 to 2006.	Transfus Med	2009	2010	5	19891753
Kato T	Statin blocks Rho/Rho-kinase signalling and disrupts the actin cytoskeleton: relationship to enhancement of LPS-mediated nitric oxide synthesis in vascular smooth muscle cells.	Biochim Biophys Acta	2004	2011	85	15276654
Katz PP	Perceived control of asthma: development and validation of a questionnaire.	Am J Respir Crit Care Med	1997	2000	43	9032197
Kavurma MM	Ets-1 positively regulates Fas ligand transcription via cooperative interactions with Sp1.	J Biol Chem	2002	2010	94	11970950
Kawabata S	Amyloid plaques, neurofibrillary tangles and neuronal loss in brains of transgenic mice overexpressing a C-terminal fragment of human amyloid precursor protein.	Nature	1991	1992	4	1793460
Kawabata T	Pleural cryptococcosis with idiopathic CD4 positive T-lymphocytopenia	Intern Med	2004	2008	48	15575251
Kawakami A	Toll-like receptor 2 mediates apolipoprotein CIII-induced monocyte activation.	Circ Res	2008	2012	38	18974386
Kawakami A	Apolipoprotein CIII links hyperlipidemia with vascular endothelial cell dysfunction.	Circulation	2008	2012	42	18663085
Kawakami H	Inhibition of heat shock protein-90 modulates multiple functions required for survival of human T-cell leukemia virus type I-infected T-cell lines and adult T-cell leukemia cells.	Int J Cancer	2007	2011	56	17230513
Kawasaki H	Identification of genes by hybrid ribozymes that couple cleavage activity with the unwinding activity of an endogenous RNA helicase	EMBO Rep	2002	2006	50	11964387
Kawasaki H	Identification of genes that function in the TNF-alpha-mediated apoptotic pathway using randomized hybrid ribozyme libraries	Nat Biotechnol	2002	2006	53	11923844
Kawasaki H	Induction of DNA methylation and gene silencing by short interfering RNAs in human cells	Nature	2004	2006	21	15311210
Kawasaki H	Hes1 is a target of microRNA-23 during retinoic-acid-induced neuronal differentiation of NT2 cells	Nature	2003	2003	5	12808467
Kawasaki H	siRNAs generated by recombinant human Dicer induce specific and significant but target site-independent gene silencing in human cells	Nucleic Acids Res	2003	2006	39	12560494
Kawasaki I	Calf thymus histone H1 is a recombinase that catalyzes ATP-independent DNA strand transfer.	Proc Natl Acad Sci U S A	1989	1990	7	2664779
Kaynar AM	NET loss of air in cystic fibrosis.	Nat Med	2010	2011	10	20823877
Kelley JM	An African ancestry-specific allele of CTLA4 confers protection against rheumatoid arthritis in African Americans.	PLoS Genet	2009	2009	9	19300490
Kenefick NJ	Injectable silicone biomaterial for faecal incontinence due to internal anal sphincter dysfunction	Gut	2002	2006	52	12117884
Kesherwani V	Quantitative role of p42/44 and p38 in the production and regulation of cytokines TNF-alpha, IL-1beta and IL-12 by murine peritoneal macrophages in vitro by concanavalin A.	Cytokine	2007	2008	17	17395477
Khalil PN	Validation and application of a high-performance liquid chromatographic-based assay for determination of the inosine 5'-monophosphate dehydrogenase activity in erythrocytes	J Chromatogr B Analyt Technol Biomed Life Sci	2006	2008	18	16725387
Khansari N	Immune elimination of aging platelets by autologous monocytes: role of membrane-specific autoantibody.	Eur J Immunol	1983	1985	16	6363100
Khattab AM	Sevoflurane-emergence agitation: effect of supplementary low-dose oral ketamine premedication in preschool children undergoing dental surgery.	Eur J Anaesthesiol	2010	2011	12	20035226
Khazaeli AA	Stress experiments as a means of investigating age-specific mortality in Drosophila melanogaster.	Exp Gerontol	1995	1997	32	8591811
Kiehntopf M	Ribozyme-mediated cleavage of the MDR-1 transcript restores chemosensitivity in previously resistant cancer cells.	EMBO J	1994	1997	33	7925305
Kiehntopf M	Functional NF-IL6/CCAAT enhancer-binding protein is required for tumor necrosis factor alpha-inducible expression of the granulocyte colony-stimulating factor (CSF), but not the granulocyte/macrophage CSF or interleukin 6 gene in human fibroblasts.	J Exp Med	1995	1997	29	7530764
Kiepiela P	Laboratory markers associated with progression of HIV infection	Best Pract Res Clin Obstet Gynaecol	2005	2007	30	15778113
Kikuchi A	Absence of human T-cell lymphotropic virus type I in cutaneous T-cell lymphoma.	N Engl J Med	1997	1999	29	9005322
Kim C	The role of serine-246 in cytochrome P450eryF-catalyzed hydroxylation of 6-deoxyerythronolide B.	Biosci Biotechnol Biochem	2001	2010	116	11388449
Kim CH	Site-specific deoxynucleotide substitutions in yeast U6 snRNA block splicing of pre-mRNA in vitro.	EMBO J	1997	1999	25	9155037
Kim DM	Preparation of propolis nanofood and application to human cancer	Biol Pharm Bull	2008	2009	9	18758063
Kim DW	Ginsenosides enhance the transduction of tat-superoxide dismutase into mammalian cells and skin.	Mol Cells	2003	2010	76	14744033
Kim DW	Transduced Tat-SOD fusion protein protects against ischemic brain injury.	Mol Cells	2005	2010	62	15750345
Kim DW	Efficient induction of dopaminergic neurons from embryonic stem cells for application to Parkinson's disease	Yonsei Med J	2004	2004	6	15250046
Kim JA	Association of metabolic syndrome with white blood cell subtype and red blood cells	Endocr J	2006	2006	10	16543683
Kim JA	Reliability and validity of the Korean Cancer Pain Assessment Tool (KCPAT)	J Korean Med Sci	2005	2006	14	16224166
Kim JC	CT features of bladder small cell carcinoma	Clin Imaging	2004	2006	30	15158225
Kim JD	Purification and characterization of extracellular beta-glucosidase from Sinorhizobium kostiense AFK-13 and its algal lytic effect on Anabaena flos-aquae	J Microbiol Biotechnol	2007	2007	6	18051295
Kim JH	Epinephrine control of glycogen metabolism in glycogen-associated protein phosphatase PP1G/R(GL) knockout mice	J Biochem Mol Biol	2002	2002	6	12297011
Kim KS	Replication of an RNA ligase ribozyme under alternating temperature condition	FEBS Lett	2007	2007	4	17674971
Kim SH	SMK-1/PPH-4.1-mediated silencing of the CHK-1 response to DNA damage in early C. elegans embryos.	J Cell Biol	2007	2010	32	17908915
Kim SJ	Contribution of the PI3K/Akt/PKB signal pathway to maintenance of self-renewal in human embryonic stem cells	FEBS Lett	2005	2006	13	15642372
Kim SJ	Efficient derivation of new human embryonic stem cell lines	Mol Cells	2005	2006	12	15750339
Kim SJ	Effects of type IV collagen and laminin on the cryopreservation of human embryonic stem cells	Stem Cells	2004	2006	22	15536186
Kim SW	Human papillomavirus type 16 E5 protein as a therapeutic target.	Yonsei Med J	2006	2011	63	16502480
Kim SY	Tat-mediated protein transduction of human brain pyridoxine-5-P oxidase into PC12 cells.	J Biochem Mol Biol	2006	2010	51	16466641
Kim YW	Inhibition of LXRÎ±-dependent steatosis and oxidative injury by liquiritigenin, a licorice flavonoid, as mediated with Nrf2 activation.	Antioxid Redox Signal	2011	2012	9	20677908
Kimura T	p2y5/LPA(6) attenuates LPA(1)-mediated VE-cadherin translocation and cell-cell dissociation through G(12/13) protein-Src-Rap1.	Cardiovasc Res	2011	2012	6	21632882
Kindzelskii AL	Intracellular calcium waves accompany neutrophil polarization, formylmethionylleucylphenylalanine stimulation, and phagocytosis: a high speed microscopy study	J Immunol	2003	2009	73	12496384
Kindzelskii AL	Apparent role of traveling metabolic waves in oxidant release by living neutrophils.	Proc Natl Acad Sci U S A	2002	2010	95	12082178
Kiran K	Preconcentration and solid phase extraction method for the determination of Co, Cu, Ni, Zn and Cd in environmental and biological samples using activated carbon by FAAS	J Hazard Mater	2007	2008	12	17316981
Kirchhoff LV	Use of a PCR assay for diagnosing African trypanosomiasis of the CNS: a case report.	Cent Afr J Med	1998	2005	80	9810412
Kiruluta AJ	Multidimensional spatial-spectral holographic interpretation of NMR photography.	J Chem Phys	2006	2011	55	16729804
Klavestrand J	The relationship between physical activity and health-related quality of life: a systematic review of current evidence.	Scand J Med Sci Sports	2009	2010	10	19895380
Kloner RA	Recovery from prolonged abnormalities of canine myocardium salvaged from ischemic necrosis by coronary reperfusion.	Proc Natl Acad Sci U S A	1981	1982	11	7031671
Knight KR	Transgenic expression of human complement regulators reduces skeletal muscle ischaemia/reperfusion injury in mice	Clin Sci (Lond)	2005	2008	45	15341509
Knobloch K	Sternal fractures are frequent among polytraumatised patients following high deceleration velocities in a severe vehicle crash.	Injury	2008	2009	16	18001736
Koay LB	Significant association of HLA-DQ5 with autoimmune hepatitis in Taiwan	J Formos Med Assoc	2007	2008	3	18194915
Kobayashi S	Heterogeneous promoter activity of the telomerase reverse transcriptase gene in individual acute myeloid leukemia cells defined by lentiviral reporter assay.	Haematologica	2008	2008	1	18508798
Kocak I	Effects of metformin on insulin resistance, androgen concentration, ovulation and pregnancy rates in women with polycystic ovary syndrome following laparoscopic ovarian drilling.	J Obstet Gynaecol Res	2006	2010	44	16764619
Koch CA	Rapid increase in bone mineral density in a child with osteoporosis and autoimmune hypoparathyroidism treated with PTH 1-34	Exp Clin Endocrinol Diabetes	2001	2002	7	11571675
Kodama S	Prognostic factors for the long-term survival in patients with vasospastic angina--analysis of effects of patients' characteristics and therapeutic drugs.	J Cardiol	2009	2010	7	19632515
Kofidis T	A novel bioartificial myocardial tissue and its prospective use in cardiac surgery.	Eur J Cardiothorac Surg	2002	2011	112	12142192
Kofidis T	Bioartificial grafts for transmural myocardial restoration: a new cardiovascular tissue culture concept.	Eur J Cardiothorac Surg	2003	2011	96	14643807
Kolev MV	Targeting neural-restrictive silencer factor sensitizes tumor cells to antibody-based cancer immunotherapy in vitro via multiple mechanisms.	J Immunol	2010	2011	18	20421646
Komazawa N	Tumorigenesis facilitated by Pten deficiency in the skin: evidence of p53-Pten complex formation on the initiation phase	Cancer Sci	2004	2005	10	15298725
Komazawa N	Enhanced insulin sensitivity, energy expenditure and thermogenesis in adipose-specific Pten suppression in mice	Nat Med	2004	2005	7	15489860
Kono S	Dominant-negative effects of a novel mutation in the filamin myopathy.	Neurology	2010	2010	4	20697107
Kopecková M	Polymorphisms of dopamine-beta-hydroxylase in ADHD children	Folia Biol (Praha)	2006	2008	20	17184598
Korkolis D	Melanoma of the head and neck: a review	J BUON	2007	2008	15	17918285
Kossykh VG	A DNA adenine methyltransferase of Escherichia coli that is cell cycle regulated and essential for viability	J Bacteriol	2004	2004	5	15028690
Kotani S	Regulation of APC activity by phosphorylation and regulatory factors.	J Cell Biol	1999	2005	68	10459014
Kou SB	Therapeutic DNA vaccination as a repair strategy following spinal cord injury.	Cell Mol Neurobiol	2010	2010	5	19757023
Koutkia P	Human immunodeficiency virus infection and the thyroid	Thyroid	2002	2006	42	12193301
Kow YW	Escherichia coli HU protein has a role in the repair of abasic sites in DNA	Nucleic Acids Res	2007	2009	20	17916578
Kracklauer MP	TGFbeta1 signaling via alphaVbeta6 integrin	Mol Cancer	2003	2004	5	12935295
Kramerova I	Calpain 3 participates in sarcomere remodeling by acting upstream of the ubiquitin-proteasome pathway	Hum Mol Genet	2005	2007	20	15961411
Krishna Murthy HM	Crystallization, characterization and measurement of MAD data on crystals of dengue virus NS3 serine protease complexed with mung-bean Bowman-Birk inhibitor.	Acta Crystallogr D Biol Crystallogr	1999	2010	127	10393310
Krug EG	Suicide after natural disasters.	N Engl J Med	1998	1999	11	9449732
Kuehnle K	Age-dependent increase in desmosterol restores DRM formation and membrane-related functions in cholesterol-free DHCR24-/- mice	Neurochem Res	2009	2009	2	19115107
Kugler A	Regression of human metastatic renal cell carcinoma after vaccination with tumor cell-dendritic cell hybrids	Nat Med	2000	2003	42	10700237
Kuklo TR	Recombinant human bone morphogenetic protein-2 for grade III open segmental tibial fractures from combat injuries in Iraq	J Bone Joint Surg Br	2008	2009	7	18669965
Kumar DM	Estrogens and neuroprotection in retinal diseases	Mol Vis	2008	2008	3	18698377
Kumar K	Investigation of an outbreak of chikungunya in Malegaon Municipal areas of Nasik district, Maharashtra (India) and its control	J Vector Borne Dis	2008	2008	3	18592845
Kumar M	Cyclic di-GMP: a second messenger required for long-term survival, but not for biofilm formation, in Mycobacterium smegmatis.	Microbiology	2008	2011	29	18832301
Kumar M	A methylnickel intermediate in a bimetallic mechanism of acetyl-coenzyme A synthesis by anaerobic bacteria.	Science	1995	1997	24	7570019
Kumar N	Tetraoxanes: synthetic and medicinal chemistry perspective.	Med Res Rev	2010	2011	6	21064188
Kumar R	Psoralidin, an herbal molecule, inhibits phosphatidylinositol 3-kinase-mediated Akt signaling in androgen-independent prostate cancer cells.	Cancer Prev Res (Phila)	2009	2011	32	19223576
Kumar V	In individual T cells one productive alpha rearrangement does not appear to block rearrangement at the second allele.	J Exp Med	1989	1990	9	2555431
Kumar V	Amino acid variations at a single residue in an autoimmune peptide profoundly affect its properties: T-cell activation, major histocompatibility complex binding, and ability to block experimental allergic encephalomyelitis.	Proc Natl Acad Sci U S A	1990	1991	18	1689484
Kumle B	Influence of prolonged cardiopulmonary bypass times on splanchnic perfusion and markers of splanchnic organ function.	Ann Thorac Surg	2003	2011	98	12735579
Kupfer Y	Chest tube drainage of transudative pleural effusions hastens liberation from mechanical ventilation.	Chest	2011	2012	10	20688921
Kurjak A	Intervillous blood flow in patients with missed abortion.	Croat Med J	1998	2007	111	9475806
Kurtulmus H	Management of obstructive sleep apnea in an edentulous patient with a combination of mandibular advancement splint and tongue-retaining device: a clinical report.	Sleep Breath	2009	2011	22	18581155
Kwon E	An investigation into the impact of CO2 co-feed on pyrolysis and gasification.	Chemosphere	2010	2011	7	20546843
Kwon OJ	The impact of gender and age matching for long-term graft survival in living donor renal transplantation	Transplant Proc	2005	2008	34	15848514
LaCasse RA	Fusion-competent vaccines: broad neutralization of primary isolates of HIV.	Science	1999	2001	32	9888845
Laganà L	A pilot study on perceived stress and PTSD symptomatology in relation to four dimensions of older women's physical health.	Aging Ment Health	2010	2010	3	20455114
Lagaud GJ	Obestatin reduces food intake and suppresses body weight gain in rodents	Biochem Biophys Res Commun	2007	2009	29	17418097
Lambert PW	Concurrent measurement of plasma levels of vitamin D3 and five of its metabolites in normal humans, chronic renal failure patients, and anephric subjects.	J Lab Clin Med	1981	1984	36	6270222
Lane KA	Expanding the phenotype of a neurofibromatosis type 1-like syndrome: a patient with a SPRED1 mutation and orbital manifestations.	Ophthal Plast Reconstr Surg	2009	2010	6	19966658
Lang K	Colloids versus crystalloids and tissue oxygen tension in patients undergoing major abdominal surgery.	Anesth Analg	2001	2011	117	11473870
Langguth B	Allelic variation in the serotonin transporter promoter modulates cortical excitability.	Biol Psychiatry	2009	2010	5	19306990
Lantz M	On the binding of tumor necrosis factor (TNF) to heparin and the release in vivo of the TNF-binding protein I by heparin.	J Clin Invest	1991	1993	14	1752960
Larson WL	Prism adaptation without binocular vision.	Optom Vis Sci	1990	1992	25	2135381
Lavine JA	Overexpression of pre-pro-cholecystokinin stimulates beta-cell proliferation in mouse and human islets with retention of islet function.	Mol Endocrinol	2008	2010	14	18845673
Lavitrano M	Xenotransplantation: state of the art.	Forum (Genova)	1999	2000	9	10607850
Le Page F	Transcription-coupled repair of 8-oxoguanine: requirement for XPG, TFIIH, and CSB and implications for Cockayne syndrome	Cell	2000	2005	67	10786832
Leadon SA	Differential involvement of the human mismatch repair proteins, hMLH1 and hMSH2, in transcription-coupled repair.	Cancer Res	1997	2003	70	9288788
Leadon SA	Requirement for DNA mismatch repair proteins in the transcription-coupled repair of thymine glycols in Saccharomyces cerevisiae.	Mutat Res	1998	2003	60	9637246
Leadon SA	The yeast RAD2, but not RAD1, gene is involved in the transcription-coupled repair of thymine glycols.	Mutat Res	1995	2006	133	7491120
Lechward KA	Withdrawn: ABCA4 is ubiquitously expressed in mouse tissues and forms high molecular weight complexes.	J Cell Biochem	2010	2010	0	20091744
Lee BE	Functional studies on the interaction between human replication protein A and Xeroderma pigmentosum group A complementing protein (XPA).	Mol Cells	1999	2002	34	10340474
Lee CQ	Cyclic-AMP-responsive transcriptional activation of CREB-327 involves interdependent phosphorylated subdomains.	EMBO J	1990	1994	42	2176153
Lee HC	Recent advance in hepatic insulin gene therapy	Diabetes Res Clin Pract	2004	2005	9	15563976
Lee HC	Remission in models of type 1 diabetes by gene therapy using a single-chain insulin analogue	Nature	2000	2009	101	11100731
Lee HJ	Substance P and beta-endorphin mediate electro-acupuncture induced analgesia in mouse cancer pain model	J Exp Clin Cancer Res	2009	2009	3	19607689
Lee JB	Comparative characteristics of three human embryonic stem cell lines	Mol Cells	2005	2006	12	15750337
Lee JH	A highly conserved kinase is an essential component for stress tolerance in yeast and plant cells.	Proc Natl Acad Sci U S A	1999	2000	10	10318977
Lee TS	Endothelin stimulates a sustained 1,2-diacylglycerol increase and protein kinase C activation in bovine aortic smooth muscle cells.	Biochem Biophys Res Commun	1989	1991	27	2665742
Lee TS	Characterization of endothelin receptors and effects of endothelin on diacylglycerol and protein kinase C in retinal capillary pericytes.	Diabetes	1989	1991	23	2555243
Lee TS	Differential regulation of protein kinase C and (Na,K)-adenosine triphosphatase activities by elevated glucose levels in retinal capillary endothelial cells.	J Clin Invest	1989	1992	37	2536048
Lee YK	VEGF receptors on chronic lymphocytic leukemia (CLL) B cells interact with STAT 1 and 3: implication for apoptosis resistance.	Leukemia	2005	2010	60	15703780
Lees EM	The E2 protein of human papillomavirus type 16. Over-expression and purification of an active transcriptional regulator.	Eur J Biochem	1990	1993	33	2163836
Lefebvre L	Large brains and lengthened life history periods in Odontocetes	Brain Behav Evol	2006	2006	0	16809909
Lehmann A	Bispectral index-guided anesthesia in patients undergoing aortocoronary bypass grafting.	Anesth Analg	2003	2011	99	12538174
Lehmann A	Bispectral index in patients with target-controlled or manually-controlled infusion of propofol.	Anesth Analg	2002	2011	104	12198052
Lehmann A	Comparison of two different anesthesia regimens in patients undergoing aortocoronary bypass grafting surgery: sufentanil-midazolam versus remifentanil-propofol.	J Cardiothorac Vasc Anesth	2000	2011	132	10972607
Lehmann A	Target-controlled infusion or manually controlled infusion of propofol in high-risk patients with severely reduced left ventricular function.	J Cardiothorac Vasc Anesth	2001	2011	120	11505347
Leisman G	Synaptic strengthening and continuum activity-wave growth in temporal sequencing during cognitive tasks	Int J Neurosci	2003	2009	72	12751431
Leist TP	Effects of treatment with IL-2 receptor specific monoclonal antibody in mice. Inhibition of cytotoxic T cell responses but not of T help.	J Immunol	1989	1990	9	2544648
Leman ES	EPCA-2: a highly specific serum marker for prostate cancer.	Urology	2007	2012	58	17445657
Leone JE	Muscle dysmorphia symptomatology and extreme drive for muscularity in a 23-year-old woman: a case study	J Strength Cond Res	2009	2009	3	19387376
Leong ST	Indicators of benzene emissions and exposure in Bangkok street	Environ Res	2003	2004	10	12804513
Lerner JS	Facial expressions of emotion reveal neuroendocrine and cardiovascular stress responses	Biol Psychiatry	2005	2007	14	16256075
Letton RW Jr	Delay in diagnosis and treatment of blunt intestinal perforation does not adversely affect prognosis in the pediatric trauma patient.	J Trauma	2010	2011	11	20386275
Levcovitz H	Segregation of lymphocyte low-molecular-weight DNA and antinuclear-antibodies in a family with systemic lupus erythematosus in first cousins.	Hum Genet	1988	1991	34	3263937
Levin LI	Multiple sclerosis and Epstein-Barr virus	JAMA	2003	2005	26	12672770
Levitt LK	Use it or lose it: is de-skilling evidence-based?	Rural Remote Health	2001	2005	54	15869364
Lezcano N	Dual signaling regulated by calcyon, a D1 dopamine receptor interacting protein	Science	2000	2006	81	10698743
Li G	Comparative proteomic analysis of mesenchymal stem cells derived from human bone marrow, umbilical cord and placenta: implication in the migration.	Adv Exp Med Biol	2011	2011	0	21901618
Li HL	Curcumin prevents and reverses murine cardiac hypertrophy	J Clin Invest	2008	2009	16	18292803
Li K	Ochre suppressor transfer RNA restored dystrophin expression in mdx mice.	Life Sci	1997	2000	27	9328234
Li L	The candidate tumor suppressor gene ECRG4 inhibits cancer cells migration and invasion in esophageal carcinoma.	J Exp Clin Cancer Res	2010	2011	4	20937111
Li MD	Synthesis of gefitinib from methyl 3-hydroxy-4-methoxy-benzoate	Molecules	2007	2007	6	17851420
Li Q	Proteomic analysis of proteins that binds specifically to the homologous repeat regions of white spot syndrome virus	Biol Pharm Bull	2003	2004	5	14600393
Li Q	A role for the annexin A2 amino-terminal peptide in the plasmin-induced activation of human peripheral monocytes.	Mol Immunol	2010	2011	16	20627396
Li Q	Effect of docosahexaenoic acid on interleukin-2 receptor signaling pathway in lipid rafts	Sci China C Life Sci	2006	2007	12	16544577
Li X	Regulation of FoxO1 transcription factor by nitric oxide and cyclic GMP in cultured rat granulosa cells	Zoolog Sci	2005	2007	15	16462106
Li XG	Comparison of the mini-midvastus with the mini-medial parapatellar approach in primary TKA.	Orthopedics	2010	2011	4	20954671
Li Y	Immunization with pseudotype baculovirus expressing envelope protein of Japanese encephalitis virus elicits protective immunity in mice	J Gene Med	2009	2009	3	19040206
Li Y	Neurochemical and behavioral effects of the intrahippocampal co-injection of beta-amyloid protein1-40 and ibotenic acid in rats	Life Sci	2005	2009	53	15642590
Li Y	Comparison of the therapeutic effects of different compositions of muskone in the treatment of experimental myocardial infarct in rats and analgesia in mice	Phytother Res	2008	2009	8	18729258
Li Z	Polarized release of RANTES by cytotoxic T cells paints tumor targets and enhances apoptotic cell removal	FASEB J	2008	2008	31	18310452
Li Z	The oncopathic potency of Clostridium perfringens is independent of its alpha-toxin gene.	Hum Gene Ther	2009	2010	8	19298132
Li Z	Endoplasmic reticulum stress is involved in myocardial apoptosis of streptozocin-induced diabetic rats.	J Endocrinol	2008	2010	31	18310452
Li Z	A genetically enhanced anaerobic bacterium for oncopathic therapy of pancreatic cancer.	J Natl Cancer Inst	2008	2010	16	18812551
Lieto E	Normal interleukin-10 serum level opposed to high serum levels of carbohydrate antigen 19-9 and cancer antigens 125 and 50 in a case of true splenic cyst	Arch Med Res	2003	2003	6	12700012
Lilly JW	The Chlamydomonas reinhardtii organellar genomes respond transcriptionally and post-transcriptionally to abiotic stimuli	Plant Cell	2002	2004	16	12417695
Lim JW	Results of spectral-domain optical coherence tomography by preferential hyperacuity perimeter in patients after idiopathic epiretinal membrane surgery.	Curr Eye Res	2011	2011	2	21291296
Lin H	Overexpression HERG K(+) channel gene mediates cell-growth signals on activation of oncoproteins SP1 and NF-kappaB and inactivation of tumor suppressor Nkx3.1.	J Cell Physiol	2007	2012	55	17311278
Lin J	Directed differentiation of mouse cochlear neural progenitors in vitro	Am J Physiol Cell Physiol	2009	2009	9	19261910
Lin JC	Is Kaposi's-sarcoma-associated herpesvirus detectable in semen of HIV-infected homosexual men?	Lancet	1995	1998	29	7500753
Lindemann A	Granulocyte-macrophage colony-stimulating factor induces cytokine secretion by human polymorphonuclear leukocytes.	J Clin Invest	1989	1998	111	2467922
Lindsay C	Physiological variation in amethyst sunbirds (Chalcomitra amethystina) over an altitudinal gradient: a seasonal comparison.	Comp Biochem Physiol A Mol Integr Physiol	2009	2010	10	19256084
Lindsay JO	Local delivery of adenoviral vectors encoding murine interleukin 10 induces colonic interleukin 10 production and is therapeutic for murine colitis	Gut	2003	2004	10	12801955
Liou GI	Precocious IRBP gene expression during mouse development.	Invest Ophthalmol Vis Sci	1994	1994	4	7510271
Lipardi C	Identification of an RNA-dependent RNA polymerase in Drosophila involved in RNAi and transposon suppression.	Proc Natl Acad Sci U S A	2009	2011	24	19805217
Lipsky R	beta-Adrenergic receptor activation induces internalization of cardiac Cav1.2 channel complexes through a beta-arrestin 1-mediated pathway.	J Biol Chem	2008	2011	36	18458091
Litovchick A	Selection of cyclic peptide aptamers to HCV IRES RNA using mRNA display	Proc Natl Acad Sci U S A	2008	2009	6	18824687
Liu D	Construction, expression and immunoassay detection of recombinant plasmid encoding fusion protein of Roman chicken complement C3d and Newcastle disease virus F gene	Scand J Immunol	2008	2009	11	19055698
Liu D	Immunogenicity of a chicken viral Newcastle disease virus F gene-C3d fusion protein containing a chicken homologue of C3d	Viral Immunol	2008	2009	3	18788947
Liu G	Voltammetric detection of Cr(VI) with disposable screen-printed electrode modified with gold nanoparticles	Environ Sci Technol	2007	2008	4	18186348
Liu G	Expression of matrix metalloproteinase-26 (MMP-26) mRNA in mouse uterus during the estrous cycle and early pregnancy	Life Sci	2005	2006	12	15987643
Liu H	Drosophila paramyosin is important for myoblast fusion and essential for myofibril formation	J Cell Biol	2003	2004	20	12642615
Liu H	Role of opioid delta1 receptors, mitochondrial K(ATP) channels, and protein kinase C during cardiocyte apoptosis	J Mol Cell Cardiol	2001	2003	16	11708844
Liu H	Meta-analysis of systemic lupus erythematosus and the risk of cervical neoplasia.	Rheumatology (Oxford)	2011	2011	9	20929972
Liu J	Hydrostatic pressure promotes Wnt10b and Wnt4 expression dependent and independent on ERK signaling in early-osteoinduced MSCs.	Biochem Biophys Res Commun	2009	2011	23	19118527
Liu JC	Combined interventional and surgical treatment for acute aortic type a dissection.	Cardiovasc Intervent Radiol	2008	2011	31	18389185
Liu K	Roxithromycin inhibits the effector phase of delayed-type hypersensitivity.	Int Immunopharmacol	2008	2010	34	18068108
Liu L	Successful correction of congenital giant right coronary artery aneurysm with fistula to left ventricle.	Interact Cardiovasc Thorac Surg	2011	2011	2	21220413
Liu MY	Histone deacetylase-1 is enriched at the platelet-derived growth factor-D promoter in response to interleukin-1beta and forms a cytokine-inducible gene-silencing complex with NF-kappab p65 and interferon regulatory factor-1.	J Biol Chem	2009	2010	7	19843519
Liu S	MicroRNA expression profiling during the life cycle of the silkworm (Bombyx mori).	BMC Genomics	2009	2011	21	19785751
Liu S	Antisense treatment of IGF-IR enhances chemosensitivity in squamous cell carcinomas of the head and neck.	Eur J Cancer	2010	2011	9	20451373
Liu X	Production and secretion of fatty acids in genetically engineered cyanobacteria.	Proc Natl Acad Sci U S A	2010	2010	0	20351245
Liu XY	Targeting gene-virotherapy of cancer	Cell Res	2006	2006	7	16467873
Liu Z	Desorption of H from Si(111) by resonant excitation of the Si-H vibrational stretch mode.	Science	2006	2011	64	16709778
Liu ZQ	Pharmacokinetic interaction of paeoniflorin and sinomenine: pharmacokinetic parameters and tissue distribution characteristics in rats and protein binding ability in vitro	J Pharmacol Sci	2005	2007	19	16327213
Lo SC	Detection of MLV-related virus gene sequences in blood of patients with chronic fatigue syndrome and healthy blood donors.	Proc Natl Acad Sci U S A	2010	2012	16	20798047
Lobashevsky AL	Allele-specific in situ analysis of microchimerism by fluorescence resonance energy transfer (FRET) in nonhuman primate tissues	Hum Immunol	2002	2008	82	11821158
Loiseau PM	Mechanisms of drug action and drug resistance in Leishmania as basis for therapeutic target identification and design of antileishmanial modulators	Curr Top Med Chem	2006	2007	11	16719806
Lombardi VC	Detection of an infectious retrovirus, XMRV, in blood cells of patients with chronic fatigue syndrome.	Science	2009	2011	24	19815723
Lorentz O	CREB-binding [corrected] protein interacts with the homeodomain protein Cdx2 and enhances transcriptional activity.	J Biol Chem	1999	2001	24	10066780
Lorenz T	Evidence for spin-charge separation in quasi-one-dimensional organic conductors	Nature	2002	2006	43	12167854
Lorenzo VF	Genetic adaptation to extreme hypoxia: study of high-altitude pulmonary edema in a three-generation Han Chinese family.	Blood Cells Mol Dis	2009	2010	4	19481479
Louis DS	Symptomatic relief following carpal tunnel decompression with normal electroneuromyographic studies.	Orthopedics	1987	1988	13	3554186
Lozano SC	Putting action in perspective	Cognition	2007	2009	19	16765339
Lozano SC	Putting motor resonance in perspective	Cognition	2008	2009	10	17662266
Lozano SC	Perspective taking promotes action understanding and learning	J Exp Psychol Hum Percept Perform	2006	2008	22	17154781
Lu J	Characterization and selective crystallization of famotidine polymorphs	J Pharm Sci	2007	2008	7	17518361
Lu L	Baculovirus surface-displayed hemagglutinin of H5N1 influenza virus sustains its authentic cleavage, hemagglutination activity, and antigenicity	Biochem Biophys Res Commun	2007	2009	28	17499217
Lu Y	The RZZ complex and the spindle assembly checkpoint.	Cell Struct Funct	2009	2010	12	19420794
Luettich K	TGFbeta1 activates c-Jun and Erk1 via alphaVbeta6 integrin	Mol Cancer	2003	2004	4	14572313
Lukas RJ	Interactions of the thymic polypeptide hormone thymopoietin with neuronal nicotinic alpha-bungarotoxin binding sites and with muscle-type, but not ganglia-type, nicotinic acetylcholine receptor ligand-gated ion channels.	Mol Pharmacol	1990	1993	33	1701215
Lumme J	Close to equal crossing-over frequencies in males and females in Drosophila littoralis.	Hereditas	1981	1988	84	6765635
Luna CM	Management of methicillin-resistant Staphylococcus aureus pneumonia.	Curr Opin Infect Dis	2010	2010	4	20075728
Lund I	Repeated massage-like stimulation induces long-term effects on nociception: contribution of oxytocinergic mechanisms	Eur J Neurosci	2002	2009	79	12169113
Lundgren B	Materials emission of chemicals--PVC flooring materials.	Indoor Air	1999	2000	9	10439558
Luo H	The absence of MyD88 has no effect on the induction of alternatively activated macrophage during Fasciola hepatica infection.	BMC Immunol	2011	2012	2	22074389
Luo N	Prevalence and burden of headache disorders: a comparative regional study in China.	Headache	2010	2011	4	21070227
Luo T	Inhibition of the HERG channel by droperidol depends on channel gating and involves the S6 residue F656	Anesth Analg	2008	2008	5	18349188
Luo W	Analysis of the TCR alpha and beta chain CDR3 spectratypes in the peripheral blood of patients with Systemic Lupus Erythematosus.	J Autoimmune Dis	2008	2008	1	18664249
Luo X	Down-regulation of miR-1/miR-133 contributes to re-expression of pacemaker channel genes HCN2 and HCN4 in hypertrophic heart.	J Biol Chem	2008	2011	37	18458081
Luo X	Transcriptional activation by stimulating protein 1 and post-transcriptional repression by muscle-specific microRNAs of IKs-encoding genes and potential implications in regional heterogeneity of their expressions.	J Cell Physiol	2007	2012	54	17443681
Luo Y	InvA protein is a Nudix hydrolase required for infection by pathogenic Leptospira in cell lines and animals.	J Biol Chem	2011	2012	5	21862592
Luty-Frackiewicz A	The role of selenium in cancer and viral infection prevention	Int J Occup Med Environ Health	2005	2007	21	16617846
Lydon NB	A potent protein-tyrosine kinase inhibitor which selectively blocks proliferation of epidermal growth factor receptor-expressing tumor cells in vitro and in vivo.	Int J Cancer	1998	1999	14	9533776
Ma C	Structure of the multidrug resistance efflux transporter EmrE from Escherichia coli	Proc Natl Acad Sci U S A	2004	2007	35	14970332
Ma J	The cellular source for APOBEC3G's incorporation into HIV-1.	Retrovirology	2011	2011	10	21211018
Ma L	Role of extracellular phospholipase B of Candida albicans as a virulent factor in experimental keratomycosis.	Curr Eye Res	2009	2012	28	19839869
Ma W	Cyclosporin A and FK506 inhibit IL-12p40 production through the calmodulin/calmodulin-dependent protein kinase-activated phosphoinositide 3-kinase in lipopolysaccharide-stimulated human monocytic cells.	J Biol Chem	2007	2012	56	17347151
Ma W	HIV-1 Nef inhibits lipopolysaccharide-induced IL-12p40 expression by inhibiting JNK-activated NFkappaB in human monocytic cells.	J Biol Chem	2009	2012	34	19019824
Ma X	Glucagon-like peptide 1 stimulates hypothalamic proopiomelanocortin neurons.	J Neurosci	2007	2011	47	17611265
Ma X	Glucose regulates the effects of leptin on hypothalamic POMC neurons	Proc Natl Acad Sci U S A	2008	2009	9	18599453
Machado FS	Native and aspirin-triggered lipoxins control innate immunity by inducing proteasomal degradation of TRAF6	J Exp Med	2008	2009	17	18411340
Madbouly KM	Regenerated oxidized cellulose reinforcement of low rectal anastomosis: do we still need diversion?	Dis Colon Rectum	2010	2011	11	20485002
Maeda F	Experience-dependent modulation of motor corticospinal excitability during action observation	Exp Brain Res	2001	2002	12	11521156
Maestro M	Novel synthetic approach to 1alpha,25-dihydroxyvitamin D3 and analogues	J Steroid Biochem Mol Biol	2007	2008	10	17254774
Mahore A	Cemento-ossifying fibroma of the temporal bone.	Acta Neurochir (Wien)	2010	2011	12	20336331
Majumder R	Molecular modeling and molecular dynamics simulation studies of Delta-Notch complex.	J Biomol Struct Dyn	2011	2011	2	21875150
Makarova TL	Magnetic carbon	Nature	2001	2006	53	11607027
Makishi S	A modified version of galectin-9 induces cell cycle arrest and apoptosis of Burkitt and Hodgkin lymphoma cells.	Br J Haematol	2008	2011	31	18503581
Makrigiannakis A	Participation of maternal and fetal CRH in early phases of human implantation: the role of antalarmin.	Curr Drug Targets Immune Endocr Metabol Disord	2004	2010	72	15032629
Malagon I	Dexamethasone reduces gut permeability in pediatric cardiac surgery	J Thorac Cardiovasc Surg	2005	2007	25	16077385
Malicdan MC	A Gne knockout mouse expressing human V572L mutation develops features similar to distal myopathy with rimmed vacuoles or hereditary inclusion body myopathy	Hum Mol Genet	2007	2007	10	17164266
Malik AA	Conservative management of acute appendicitis.	J Gastrointest Surg	2009	2011	31	19277796
Malik G	Ischemic preconditioning triggers nuclear translocation of thioredoxin and its interaction with Ref-1 potentiating a survival signal through the PI-3-kinase-Akt pathway.	Antioxid Redox Signal	2006	2012	65	17034353
Man C	Molecular cloning, sequence characterization, and tissue expression analysis of Hi-Line Brown chicken Akirin2.	Protein J	2011	2012	5	21858694
Mandal PK	Molecular understanding of Abeta peptide interaction with isoflurane, propofol, and thiopental: NMR spectroscopic study	Biochemistry	2007	2007	10	17223697
Mandal PK	Alzheimer's disease: halothane induces Abeta peptide to oligomeric form--solution NMR studies	Neurochem Res	2006	2008	18	16807784
Mandelboim O	CTL induction by a tumour-associated antigen octapeptide derived from a murine lung carcinoma.	Nature	1994	1998	43	8164742
Mannila H	Minimum description length block finder, a method to identify haplotype blocks and to compare the strength of block boundaries	Am J Hum Genet	2003	2003	1	12761696
Manrique SZ	Foxp3-positive macrophages display immunosuppressive properties and promote tumor growth.	J Exp Med	2011	2011	4	21670203
Mansoor I	Profile of female breast lesions in Saudi Arabia	J Pak Med Assoc	2001	2008	84	11558215
Mantas J	Education and consumer health informatics	Yearb Med Inform	2007	2008	12	17700910
Mantovani L	Differential regulation of interleukin-6 expression in human fibroblasts by tumor necrosis factor-alpha and lymphotoxin.	FEBS Lett	1990	1998	93	2226778
Mantovani L	Regulation of gene expression of macrophage-colony stimulating factor in human fibroblasts by the acute phase response mediators interleukin (IL)-1 beta, tumor necrosis factor-alpha and IL-6.	FEBS Lett	1991	1998	87	2009973
Marcato P	Cloned Shiga toxin 2 B subunit induces apoptosis in Ramos Burkitt's lymphoma B cells	Infect Immun	2002	2003	17	11854211
Marcos V	CXCR2 mediates NADPH oxidase-independent neutrophil extracellular trap formation in cystic fibrosis airway inflammation.	Nat Med	2010	2011	10	20818377
Maric C	Changes in mean arterial pressure predict degranulation of renomedullary interstitial cells	Clin Exp Pharmacol Physiol	2002	2004	21	12390292
Marik PE	The failure of a once-daily vancomycin dosing regimen in patients with normal renal function.	J Antimicrob Chemother	1997	1999	15	9421334
Marrazza G	Detection of human apolipoprotein E genotypes by DNA biosensors coupled with PCR	Clin Chim Acta	2001	2003	22	11369364
Martelli PL	Prediction of the disulfide-bonding state of cysteines in proteins at 88% accuracy	Protein Sci	2002	2003	8	12381855
Martens JR	Prevention of renovascular and cardiac pathophysiological changes in hypertension by angiotensin II type 1 receptor antisense gene therapy.	Proc Natl Acad Sci U S A	1998	2004	79	9482944
Martinez JC	Nuclear and membrane expression of the angiogenesis regulator delta-like ligand 4 (DLL4) in normal and malignant human tissues.	Histopathology	2009	2009	6	19413639
Masaoka N	Changes in purine metabolism and production of oxygen free radicals by intermittent partial umbilical cord occlusion in chronically instrumented fetal lambs.	J Obstet Gynaecol Res	1998	2006	100	9564108
Mascarenhas L	Insertion and removal of Implanon.	Contraception	1998	2004	71	10095977
Massefski W Jr	Molecular structure of charybdotoxin, a pore-directed inhibitor of potassium ion channels.	Science	1990	1991	9	1696395
Mathangi DC	Calcium ions: its role in cyanide neurotoxicity	Food Chem Toxicol	2004	2005	10	14871577
Mathur N	Removal of chromium by some multipurpose tree seedlings of Indian thar desert.	Int J Phytoremediation	2010	2011	5	21166349
Matsubara H	Transactivation of EGF receptor induced by angiotensin II regulates fibronectin and TGF-beta gene expression via transcriptional and post-transcriptional mechanisms	Mol Cell Biochem	2000	2003	36	11108151
Matsubara K	A unique and sensitive ELISA technique for typing ABH antigens in bloodstains using UEA-I lectin--the removal of detergent with a Sephadex G-25 mini-column improves sensitivity.	J Forensic Sci	1996	1996	10	8934696
Matsuda T	Dengue virus-induced apoptosis in hepatic cells is partly mediated by Apo2 ligand/tumour necrosis factor-related apoptosis-inducing ligand.	J Gen Virol	2005	2010	66	15784899
Matsuda T	Resistance to Apo2 ligand (Apo2L)/tumor necrosis factor-related apoptosis-inducing ligand (TRAIL)-mediated apoptosis and constitutive expression of Apo2L/TRAIL in human T-cell leukemia virus type 1-infected T-cell lines.	J Virol	2005	2011	72	15650163
Matsui T	The development of a non-contact screening system for rapid medical inspection at a quarantine depot using a laser Doppler blood-flow meter, microwave radar and infrared thermography.	J Med Eng Technol	2009	2009	1	19484686
Matsumoto T	Neurological effects of aromatase deficiency in the mouse.	J Steroid Biochem Mol Biol	2003	2012	100	14623532
Matsuyama W	Discoidin domain receptor 1 contributes to the survival of lung fibroblast in idiopathic pulmonary fibrosis	Am J Pathol	2006	2007	20	16507902
Matsuyama W	Involvement of discoidin domain receptor 1 in the deterioration of pulmonary sarcoidosis	Am J Respir Cell Mol Biol	2005	2008	33	16166739
Matsuyama W	Discoidin domain receptor 1 contributes to eosinophil survival in an NF-kappaB-dependent manner in Churg-Strauss syndrome	Blood	2007	2008	14	16968898
Matsuyama W	TNF-related apoptosis-inducing ligand is involved in neutropenia of systemic lupus erythematosus	Blood	2004	2008	51	15001474
Matsuyama W	Effects of omega-3 polyunsaturated fatty acids on inflammatory markers in COPD	Chest	2005	2008	34	16354850
Matsuyama W	Interaction of discoidin domain receptor 1 isoform b (DDR1b) with collagen activates p38 mitogen-activated protein kinase and promotes differentiation of macrophages	FASEB J	2003	2009	74	12738814
Matsuyama W	Use of tiotropium bromide for pre-operative treatment in chronic obstructive pulmonary disease patients: comparison with oxitropium bromide	Intern Med	2007	2008	10	17827835
Matsuyama W	Activation of discoidin domain receptor 1 facilitates the maturation of human monocyte-derived dendritic cells through the TNF receptor associated factor 6/TGF-beta-activated protein kinase 1 binding protein 1 beta/p38 alpha mitogen-activated protein kinase signaling cascade.	J Immunol	2003	2010	82	14500648
Matsuyama W	Activation of discoidin domain receptor 1 on CD14-positive bronchoalveolar lavage fluid cells induces chemokine production in idiopathic pulmonary fibrosis	J Immunol	2005	2008	42	15879152
Matsuyama W	Suppression of discoidin domain receptor 1 by RNA interference attenuates lung inflammation	J Immunol	2006	2008	33	16424224
Mavoungou E	Alloreactivity and association of human natural killer cells with the major histocompatibility complex.	Clin Diagn Lab Immunol	1999	2008	109	10066663
Mavoungou E	Peptide immunization restimulates the memory CD4 T cell response but fails to induce cytotoxic T lymphocytes in cynomolgus monkeys.	J Med Primatol	1998	2008	120	9879861
Mavoungou E	Detection of simian immunodeficiency virus (SIV)-specific T-cell-mediated cytotoxicity in the peripheral blood from infected cynomolgus monkeys.	J Med Primatol	1999	2008	104	10733203
Mavridis G	Management of hydatidosis in children. Twenty-one year experience	Eur J Pediatr Surg	2007	2009	16	18072024
Mayack SR	Osteolineage niche cells initiate hematopoietic stem cell mobilization.	Blood	2008	2012	42	18456874
Mayack SR	Systemic signals regulate ageing and rejuvenation of blood stem cell niches.	Nature	2010	2010	9	20110993
Mayberry RM	Improving quality and reducing inequities: a challenge in achieving best care	World Hosp Health Serv	2008	2009	10	19181022
Mayer J	Cardiac output derived from arterial pressure waveform analysis in patients undergoing cardiac surgery: validity of a second generation device.	Anesth Analg	2008	2011	38	18292432
Mayer J	Desflurane anesthesia after sevoflurane inhaled induction reduces severity of emergence agitation in children undergoing minor ear-nose-throat surgery compared with sevoflurane induction and maintenance.	Anesth Analg	2006	2011	63	16428532
Mayer J	Bispectral index-guided general anesthesia in combination with thoracic epidural analgesia reduces recovery time in fast-track colon surgery.	Anesth Analg	2007	2011	48	17456665
Mayer J	Semi-invasive monitoring of cardiac output by a new device using arterial pressure waveform analysis: a comparison with intermittent pulmonary artery thermodilution in patients undergoing cardiac surgery.	Br J Anaesth	2007	2011	53	17218375
Mayer J	Uncalibrated arterial pressure waveform analysis for less-invasive cardiac output determination in obese patients undergoing cardiac surgery.	Br J Anaesth	2009	2011	23	19482857
Mayer J	Individual titration of propofol plasma target improves anaesthetic stability in patients undergoing major abdominal surgery: a comparison with manually controlled infusion.	Eur J Anaesthesiol	2008	2011	33	18426626
McGwin G Jr	Non-arteritic anterior ischaemic optic neuropathy and the treatment of erectile dysfunction.	Br J Ophthalmol	2006	2011	62	16424524
McKinley J	The quality of surgical information on the Internet.	J R Coll Surg Edinb	1999	1999	4	10453151
McLaughlin AC	Negative lattice expansion from the superconductivity--antiferromagnetism crossover in ruthenium copper oxides	Nature	2005	2005	2	16094364
McMahon-Parkes K	The views and preferences of resuscitated and non-resuscitated patients towards family witnessed resuscitation: a qualitative study	Int J Nurs Stud	2009	2009	0	18790478
McNally A	Differences in levels of secreted locus of enterocyte effacement proteins between human disease-associated and bovine Escherichia coli O157	Infect Immun	2001	2005	44	11447192
McNaught KS	Proteasome inhibitor-induced model of Parkinson's disease	Ann Neurol	2006	2009	32	16862580
Mechanick JI	Executive summary of the recommendations of the American Association of Clinical Endocrinologists, the Obesity Society, and American Society for Metabolic & Bariatric Surgery medical guidelines for clinical practice for the perioperative nutritional, metabolic, and nonsurgical support of the bariatr...	Endocr Pract	2008	2009	3	18463039
Meel BL	Firearm fatalities in the Transkei region of South Africa, 1993-2004.	S Afr Med J	2005	2009	47	16465358
Mehrabi M	Long-term outcome of Rives-Stoppa technique in complex ventral incisional hernia repair.	World J Surg	2010	2011	9	20112019
Mei Y	Effect of four crystalloid cardioplegias on immature rabbit hearts during global ischaemia	Asian J Surg	2006	2008	21	16644507
Meier S	Molecular analysis of Nogo expression in the hippocampus during development and following lesion and seizure.	FASEB J	2003	2011	98	12692091
Meijer J	Effect of the chemokine receptor CXCR7 on proliferation of carcinoma cells in vitro and in vivo.	Br J Cancer	2008	2011	26	18854833
Meijer J	The chemokine receptor CXCR6 and its ligand CXCL16 are expressed in carcinomas and inhibit proliferation.	Cancer Res	2008	2011	32	18559516
Memis D	The effect of celiac plexus block in critically ill patients intolerant of enteral nutrition: a randomized, placebo-controlled study.	Anesth Analg	2010	2010	8	20103540
Méndez LB	Inhaled aerosol particle dosimetry in mice: a review.	Inhal Toxicol	2010	2010	2	20879957
Meng F	RNAi-mediated inhibition of Raf-1 leads to decreased angiogenesis and tumor growth in gastric cancer.	Cancer Biol Ther	2009	2009	8	19029826
Mengistu AM	Whole-blood aggregometry: are there any limits with regard to platelet counts?	Acta Anaesthesiol Scand	2009	2011	31	19032554
Mengistu AM	The influence of aprotinin and tranexamic acid on platelet function and postoperative blood loss in cardiac surgery.	Anesth Analg	2008	2011	33	18633013
Mengistu AM	Influence of controlled hypotension using esmolol and sodium nitroprusside on natriuretic peptides in patients undergoing endonasal sinus surgery.	Eur J Anaesthesiol	2007	2011	48	17241506
Mengistu AM	Evaluation of a new platelet function analyzer in cardiac surgery: a comparison of modified thromboelastography and whole-blood aggregometry.	J Cardiothorac Vasc Anesth	2008	2011	42	18249329
Mengistu AM	Usefulness of monitoring platelet function by multiple electrode aggregometry in primary coronary artery bypass surgery.	J Cardiothorac Vasc Anesth	2011	2011	6	20427204
Meyaard L	The epithelial cellular adhesion molecule (Ep-CAM) is a ligand for the leukocyte-associated immunoglobulin-like receptor (LAIR)	J Exp Med	2001	2003	27	11435477
Meyer T	A derivative of staurosporine (CGP 41 251) shows selectivity for protein kinase C inhibition and in vitro anti-proliferative as well as in vivo anti-tumor activity.	Int J Cancer	1989	1999	120	2714889
Mi QS	The autoimmune regulator (Aire) controls iNKT cell development and maturation	Nat Med	2006	2006	3	16732280
Mihaescu M	Modeling flow in a compromised pediatric airway breathing air and heliox	Laryngoscope	2009	2009	5	19117302
Mikhail AA	Leptin stimulates fetal and adult erythroid and myeloid development.	Blood	1997	1997	7	9057630
Milanese C	A lymphokine that activates the cytolytic program of both cytotoxic T lymphocyte and natural killer clones.	J Exp Med	1986	1987	7	3519831
Milanese C	Clonal analysis of B cell growth and differentiation activities induced from T lymphocytes upon triggering of T3-Ti and T11 pathways.	J Immunol	1985	1987	23	3160783
Milanese C	Identification of a T helper cell-derived lymphokine that activates resting T lymphocytes.	Science	1986	1986	8	2935936
Millar JA	Relative risk according to the proportion of a population deemed to be at high risk after risk factor analysis.	N Z Med J	2011	2012	11	21725405
Mimura T	MT1-MMP cleavage of the antiangiogenic proteoglycan decorin: role in corneal angiogenesis.	Cornea	2011	2012	6	21912230
Min X	Expression profile and regulation of telomerase reverse transcriptase on oxygen-induced retinal neovascularization.	Curr Eye Res	2011	2012	11	21158588
Minoletti F	Localization of the human gene for carnitine palmitoyltransferase to 1p13-p11 by nonradioactive in situ hybridization.	Genomics	1992	1994	27	1339389
Mishra R	Microbial production of dihydroxyacetone.	Biotechnol Adv	2008	2010	28	18387770
Mishra S	Distinct role of calmodulin and calmodulin-dependent protein kinase-II in lipopolysaccharide and tumor necrosis factor-alpha-mediated suppression of apoptosis and antiapoptotic c-IAP2 gene expression in human monocytic cells.	J Biol Chem	2005	2012	74	16154993
Mishra S	Activation of JNK-dependent pathway is required for HIV viral protein R-induced apoptosis in human monocytic cells: involvement of antiapoptotic BCL2 and c-IAP1 genes.	J Biol Chem	2007	2012	59	17158886
Mitsuyama H	Increased expression of TRAIL receptor 3 on eosinophils in Churg-Strauss syndrome.	Arthritis Rheum	2007	2008	19	17265502
Mitsuyama H	Increased serum vascular endothelial growth factor level in Churg-Strauss syndrome	Chest	2006	2008	32	16478859
Miyagi Y	alpha,beta-MeATP augments the UTP contraction of rabbit basilar artery	Eur J Pharmacol	2004	2004	5	15044043
Miyoshi T	Expression of an mNSC1 in mammalian cells.	Biochem Biophys Res Commun	1999	2005	71	10548483
Mizuno K	Clinical investigation: increased serum stromal derived factor 1 alpha levels in pulmonary tuberculosis	Clin Exp Immunol	2005	2008	45	15730395
Mockenhaupt FP	Toll-like receptor (TLR) polymorphisms in African children: common TLR-4 variants predispose to severe malaria	J Commun Dis	2006	2007	15	17373355
Mogenet I	Acute myelogenous leukemia following mitoxantrone treatment for multiple sclerosis.	Ann Pharmacother	2003	2004	8	12708958
Mohapatra S	Analysis of T-cell receptor alpha beta chains of CD8+ suppressor T cells induced by tolerogenic conjugates of antigen and monomethoxypolyethylene glycol. Involvement of TCR alpha-CDR3 domain in immunosuppression.	J Immunol	1993	1997	43	8335904
Monaco WA	Ultrastructural evaluation of the retina in retinopathy of prematurity and correlations with vitamin E therapy.	Curr Eye Res	1982	1984	16	6897379
Moon HI	The effect of 2',4',7-trihydroxyisoflavone on ultraviolet-induced matrix metalloproteinases-1 expression in human skin fibroblasts	FEBS Lett	2006	2006	3	16413539
Moon HI	Erythrodiol-3-acetate, pentacyclic triterpenoid from Styrax japonica, expressions of matrix metalloproteinase-1,2 in cultured human skin fibroblasts	J Ethnopharmacol	2005	2008	37	15740897
Moon HI	The effect of tiarellic acid on the expressions of matrix metalloproteinase-1 and type 1 procollagen in ultraviolet irradiated cultured human skin fibroblasts	J Ethnopharmacol	2005	2008	36	15763381
Moon HI	The effect of flavonol glycoside on the expressions of matrix metalloproteinase-1 in ultraviolet-irradiated cultured human skin fibroblasts	J Ethnopharmacol	2005	2008	30	16009522
Moon HI	The effect of sativan from Viola verecunda A. Gray on the expressions of matrix metalloproteinase-1 caused by ultraviolet irradiated cultured primary human skin fibroblasts	J Ethnopharmacol	2006	2008	25	16207520
Moon HI	Matrix metalloproteinase-1 expression inhibitory compound from the whole plants of Viola ibukiana Makino	Phytother Res	2005	2007	27	15934020
Moon HI	Effect of meso-dihydroguaiaretic acid from Machilus thunbergii Sieb et Zucc on MMP-1 expression in heat shock-induced cultured primary human fibroblasts	Phytother Res	2006	2007	10	16775809
Mori N	Essential role of transcription factor nuclear factor-kappaB in regulation of interleukin-8 gene expression by nitrite reductase from Pseudomonas aeruginosa in respiratory epithelial cells.	Infect Immun	1999	2011	144	10417151
Mori N	Activation of intercellular adhesion molecule 1 expression by Helicobacter pylori is regulated by NF-kappaB in gastric epithelial cancer cells.	Infect Immun	2000	2011	129	10722567
Mori N	Induction of monocyte chemoattractant protein 1 by Helicobacter pylori involves NF-kappaB.	Infect Immun	2001	2011	118	11179289
Mori N	Helicobacter pylori induces RANTES through activation of NF-kappa B.	Infect Immun	2003	2011	88	12819056
Mori N	Apoptosis induced by the histone deacetylase inhibitor FR901228 in human T-cell leukemia virus type 1-infected T-cell lines and primary adult T-cell leukemia cells.	J Virol	2004	2011	81	15078940
Motlekar NA	Oral delivery of low-molecular-weight heparin using sodium caprate as absorption enhancer reaches therapeutic levels	J Drug Target	2005	2008	35	16390818
Motlekar NA	Zonula occludens toxin synthetic peptide derivative AT1002 enhances in vitro and in vivo intestinal absorption of low molecular weight heparin	J Drug Target	2006	2008	29	16882552
Motoc A	Preliminary results of orthotopic en bloc uterus and ovary transplantation in the laboratory rat	Clin Exp Obstet Gynecol	2003	2004	12	14664422
Mouawad R	Lymphocyte infiltration in breast cancer: a key prognostic factor that should not be ignored.	J Clin Oncol	2011	2011	6	21482993
Mowery-Rushton PA	Identification of mosaicism in Prader-Willi syndrome using fluorescent in situ hybridization.	Am J Med Genet	1996	2000	37	8989457
Mozier NM	Amino acid sequence of a 12-kDa inhibitor of protein kinase C.	Eur J Biochem	1990	1991	10	2253615
Muenchen HJ	Tumor necrosis factor-alpha-induced apoptosis in prostate cancer cells through inhibition of nuclear factor-kappaB by an IkappaBalpha "super-repressor"	Clin Cancer Res	2000	2002	31	10815922
Muenchen HJ	Different docetaxel-induced apoptotic pathways are present in prostate cancer cell lines LNCaP and PC-3	Urology	2001	2003	28	11182366
Muinck ED	Protection against myocardial ischemia-reperfusion injury by the angiogenic Masterswitch protein PR 39 gene therapy: the roles of HIF1alpha stabilization and FGFR1 signaling.	Antioxid Redox Signal	2007	2012	60	17280485
Mukherjee S	Broccoli: a unique vegetable that protects mammalian hearts through the redox cycling of the thioredoxin superfamily.	J Agric Food Chem	2008	2012	50	18163565
Mukherjee S	Freshly crushed garlic is a superior cardioprotective agent than processed garlic.	J Agric Food Chem.	2009	2012	31	19722587
Müller G.	Take-over: multiple mechanisms of inter-adipocyte communication.	J Mol Cell Biol	2011	2011	8	21459887
Mumtaz S	Knowledge of medical students regarding diabetes mellitus at Ziauddin University, Karachi	J Pak Med Assoc	2009	2009	2	19288944
Munir K	Characterization of Chinook head salmon embryo phenotypes of infectious salmon anemia virus by real-time RT-PCR	J Vet Sci	2006	2006	3	16645343
Munro PT	Do peripheral blood cultures taken in the emergency department influence clinical management?	Emerg Med J	2007	2007	2	17351230
Murray E	Interactive Health Communication Applications for people with chronic disease	Cochrane Database Syst Rev	2004	2004	0	15495094
Murray N	A single site on the epsilon subunit is responsible for the change in ACh receptor channel conductance during skeletal muscle development.	Neuron	1995	1998	37	7718247
Murthy HM	Dengue virus NS3 serine protease. Crystal structure and insights into interaction of the active site with substrates by molecular modeling and structural analysis of mutational effects.	J Biol Chem	1999	2009	130	10026173
Murthy HM	Crystal structure of Dengue virus NS3 protease in complex with a Bowman-Birk inhibitor: implications for flaviviral polyprotein processing and drug design.	J Mol Biol	2000	2010	116	10966782
Muschel RJ	The human c-ras1H oncogene: a mutation in normal and neoplastic tissue from the same patient.	Science	1983	1983	2	6337398
Mussen F	A quantitative approach to benefit-risk assessment of medicines - part 2: the practical application of a new model	Pharmacoepidemiol Drug Saf	2007	2007	3	17546574
Mythili DM	Reversal of diabetes by xenotransplantation of monkey pancreatic islets in rats: an ultrastructural study	Pancreas	2005	2006	19	15714135
Nabhan AF	A randomized clinical trial of the effects of isosorbide mononitrate on bone formation and resorption in post-menopausal women: a pilot study	Hum Reprod	2006	2006	5	16410328
Näher H	Evidence for genetic HIV variants from detection of HIV-DNA.	Lancet	1991	1992	9	1678482
Nakamura A	A method for discriminating a Japanese chicken, the Nagoya breed, using microsatellite markers	Poult Sci	2006	2009	27	17135667
Nakamura I	Five-bond cleavage in copper-catalyzed skeletal rearrangement of O-propargyl arylaldoximes to beta-lactams.	J Am Chem Soc	2009	2011	26	19199800
Nakao N	Effects of combination treatment with losartan and trandolapril on office and ambulatory blood pressures in non-diabetic renal disease: a COOPERATE-ABP substudy.	Am J Nephrol	2004	2009	73	15528874
Nakao N	Dual blockade of the renin-angiotensin system in chronic renal disease: to do or not to do.	Clin Exp Nephrol	2004	2010	69	15480894
Nakao N	Combination treatment of angiotensin-II receptor blocker and angiotensin-converting-enzyme inhibitor in non-diabetic renal disease (COOPERATE): a randomised controlled trial	Lancet	2003	2009	81	12531578
Nakazato T	Anti-adult T-cell leukemia effects of a novel synthetic retinoid, Am80 (Tamibarotene).	Cancer Sci	2008	2011	27	18771528
Naskar S	Mechanism(s) of deep brain stimulation and insights into cognitive outcomes in Parkinson's disease.	Brain Res Rev	2010	2011	12	20457181
Nehls MC	Mithramycin selectively inhibits collagen-alpha 1(I) gene expression in human fibroblast.	J Clin Invest	1993	2003	118	7504695
Nekora-Azak A	Temporomandibular disorders in relation to female reproductive hormones: a literature review	J Prosthet Dent	2004	2005	16	15153858
Neligan PJ	Noninvasive ventilation immediately after extubation improves lung function in morbidly obese patients with obstructive sleep apnea undergoing laparoscopic bariatric surgery.	Anesth Analg	2010	2010	3	20418299
Nemecek J	A prion of yeast metacaspase homolog (Mca1p) detected by a genetic screen.	Proc Natl Acad Sci U S A	2009	2011	28	19174511
Neyestani TR	Blood concentrations of Th2-type immunoglobulins are selectively increased in weanling mice subjected to acute malnutrition	Exp Biol Med (Maywood)	2005	2008	43	15673561
Nezhat C	Laparoscopically assisted anterior rectal wall resection and reanastomosis for deeply infiltrating endometriosis.	Surg Laparosc Endosc	1991	2001	116	1669382
Nezhat F	Laparoscopic segmental resection for infiltrating endometriosis of the rectosigmoid colon: a preliminary report.	Surg Laparosc Endosc	1992	2001	101	1341533
Nguele JC	Genetic and biochemical analyses of sensor kinase A in Bacillus subtilis sporulation.	Genet Mol Res	2010	2011	14	20391342
Nguyen HN	The impact of National Health Service Corps physicians in the lowering perinatal mortality rate in Dade County, Florida.	Obstet Gynecol	1991	1991	2	1876370
Nguyen LT	Cross-linking the B7 family molecule B7-DC directly activates immune functions of dendritic cells.	J Exp Med	2002	2010	89	12438431
Ni GX	Tai chi improves physical function in older Chinese women with knee osteoarthritis.	J Clin Rheumatol	2010	2010	7	20130482
Niederhofer H	A placebo-controlled study of lofexidine in the treatment of children with tic disorders and attention deficit hyperactivity disorder	J Psychopharmacol	2003	2004	15	12680748
Niessen F	Endogenous EPCR/aPC-PAR1 signaling prevents inflammation-induced vascular leakage and lethality.	Blood	2009	2011	27	19141861
Nihrane A	Murine leukemia virus envelope protein in transgenic-mouse serum blocks infection in vitro.	J Virol	1996	1998	31	8627713
Niitsu N	Prospective analysis of hepatitis B virus reactivation in patients with diffuse large B-cell lymphoma after rituximab combination chemotherapy.	J Clin Oncol	2010	2011	9	20837949
Nikoobakht M	The relationship between lipid profile and erectile dysfunction	Int J Impot Res	2005	2007	24	15988546
Ninis VN	High frequency of T9 and CFTR mutations in children with idiopathic bronchiectasis.	J Med Genet	2003	2004	16	12843327
Ninnemann JL	Melanoma-associated immunosuppression through B cell activation of suppressor T cells.	J Immunol	1978	1994	197	307018
Ninnemann JL	Isolation immunosuppressive serum components following thermal injury.	J Trauma	1982	1994	144	6182304
Ninnemann JL	Participation of prostaglandin E in immunosuppression following thermal injury.	J Trauma	1984	1994	7	6231383
Ninnemann JL	Immunosuppression following thermal injury through B cell activation of suppressor T cells.	J Trauma	1980	1994	175	6444674
Nishiyama T	Interaction between a NMDA receptor antagonist, AP-5 and an AMPA receptor antagonist, YM 872 in antinociception in the spinal cord	Acta Anaesthesiol Scand	2008	2009	10	18339155
Nitta I	Possible involvement of Escherichia coli 23S ribosomal RNA in peptide bond formation.	RNA	1998	1999	14	9510328
Nitta I	Reconstitution of peptide bond formation with Escherichia coli 23S ribosomal RNA domains.	Science	1998	1999	8	9685252
Nitta T	T-cell receptor V beta gene expression differs in tumor-infiltrating lymphocytes within primary and metastatic melanoma.	Cancer Res	1991	1992	9	1655255
Nitta T	An analysis of T-cell-receptor variable-region genes in tumor-infiltrating lymphocytes within malignant tumors.	Int J Cancer	1991	1992	6	1655662
Nitz N	Heritable integration of kDNA minicircle sequences from Trypanosoma cruzi into the avian genome: insights into human Chagas disease	Cell	2004	2005	14	15260988
Niu Q	Detection and differentiation of Borrelia burgdorferi sensu lato in ticks collected from sheep and cattle in China.	BMC Vet Res	2011	2011	5	21529349
Niu YP	Beta-escin, a natural triterpenoid saponin from Chinese horse chestnut seeds, depresses HL-60 human leukaemia cell proliferation and induces apoptosis	J Pharm Pharmacol	2008	2009	8	18718126
Niu YP	Beta-aescin: a potent natural inhibitor of proliferation and inducer of apoptosis in human chronic myeloid leukemia K562 cells in vitro	Leuk Lymphoma	2008	2009	11	18452082
Noradina AT	Sleep-disordered breathing in patients with Parkinson's disease.	Singapore Med J	2010	2011	12	20200778
Norajit K	Antibacterial effect of five Zingiberaceae essential oils	Molecules	2007	2008	7	17960105
Nordquist N	Monoallelic expression of MAO-A in skin fibroblasts.	J Neural Transm	2007	2010	31	17406964
North RJ	Minimal effect of advanced aging on susceptibility of mice to infection with Mycobacterium tuberculosis.	J Infect Dis	1993	1995	25	8376821
Nosrati K	Ameloblastomatous calcifying odontogenic cyst: a case report of a rare histologic variant.	Arch Iran Med	2009	2010	8	19566363
Nouspikel T	A common mutational pattern in Cockayne syndrome patients from xeroderma pigmentosum group G: implications for a second XPG function.	Proc Natl Acad Sci U S A	1997	2006	116	9096355
Nugteren HM	Physical therapy for premature ejaculation, erectile dysfunction and chronic pelvic pain syndrome.	BJU Int	2009	2011	15	20002437
Nunez E	Nuclear receptor-enhanced transcription requires motor- and LSD1-dependent gene networking in interchromatin granules	Cell	2008	2008	4	18358812
Nunn RS	Purification and crystallization of the light harvesting LH1 complex from Rhodobacter sphaeroides.	J Mol Biol	1992	1995	33	1474590
Nurieva RI	Inducible costimulator is essential for collagen-induced arthritis	J Clin Invest	2003	2003	8	12618524
Nuttall FQ	Glycemic response to ingested dreamfields pasta compared with traditional pasta.	Diabetes Care	2011	2011	7	21270176
O'Brodovich HM	Bradykinin production and increased pulmonary endothelial permeability during acute respiratory failure in unanesthetized sheep.	J Clin Invest	1981	1985	51	7007439
Ochmann C	Supplemental oxygen reduces serotonin levels in plasma and platelets during colorectal surgery and reduces postoperative nausea and vomiting.	Eur J Anaesthesiol	2010	2012	15	20613542
Ogunyemi D	International Session Award. Non-invasive cutaneous cardiovascular dynamics (CVD) as a predictor of preterm delivery: a pilot study	J Obstet Gynaecol Res	2003	2004	14	12696621
Ohhashi T	Sympathetic effects on spontaneous activity in bovine mesenteric lymphatics.	Am J Physiol	1984	1986	21	6149691
Ohkusu-Tsukada K	Regulation of the maintenance of peripheral T-cell anergy by TAB1-mediated p38 alpha activation	Mol Cell Biol	2004	2005	14	15282297
Oishi P	Pediatric pulmonary arterial hypertension: current and emerging therapeutic options.	Expert Opin Pharmacother	2011	2012	8	21609302
Ojo B	Synthesis and pharmacological activity of potential cocaine antagonists. 2. Structure-activity relationship studies of piperidine ring-substituted methylphenidate analogs.	Med Chem	2010	2011	6	20879978
Oka H	Cardiovascular dysautonomia in Parkinson's disease and multiple system atrophy	Acta Neurol Scand	2006	2008	29	16542160
Oka H	Characteristics of orthostatic hypotension in Parkinson's disease	Brain	2007	2008	9	17673498
Oka H	Reduced cardiac 123I-MIBG uptake reflects cardiac sympathetic dysfunction in Lewy body disease	Neurology	2007	2008	9	17909159
Okawa Y	Fatty acid synthase is a novel therapeutic target in multiple myeloma.	Br J Haematol	2008	2008	0	18410446
Okell TW	Vessel-encoded dynamic magnetic resonance angiography using arterial spin labeling.	Magn Reson Med	2010	2011	7	20665787
Okudaira T	Transactivation of CCL20 gene by Epstein-Barr virus latent membrane protein 1.	Br J Haematol	2006	2011	61	16409294
Okudaira T	A modified version of galectin-9 suppresses cell growth and induces apoptosis of human T-cell leukemia virus type I-infected T-cell lines.	Int J Cancer	2007	2011	55	17278100
Okugawa H	Prognostic factors in breast cancer: the value of the Nottingham Prognostic Index for patients treated in a single institution	Surg Today	2005	2009	45	16249842
Okumura M	Oncological significance of WHO histological thymoma classification. A clinical study based on 286 patients	Jpn J Thorac Cardiovasc Surg	2002	2003	8	12048910
Okuyama H	Impact of aortic arch stiffness on recurrence of stroke in patients with acute ischemic stroke	Circ J	2008	2008	3	18654017
Oliveira AC	C-reactive protein and metabolic syndrome in youth: a strong relationship?	Obesity (Silver Spring)	2008	2009	13	18356840
Oonakahara K	Stromal-derived factor-1alpha/CXCL12-CXCR 4 axis is involved in the dissemination of NSCLC cells into pleural space	Am J Respir Cell Mol Biol	2004	2008	52	14672915
Orme IM	Inhibition of growth of Mycobacterium avium in murine and human mononuclear phagocytes by migration inhibitory factor.	Infect Immun	1993	1994	16	8418058
Oster W	Interleukin-1 beta (IL-1 beta) expression in human blood mononuclear phagocytes is differentially regulated by granulocyte-macrophage colony-stimulating factor (GM-CSF), M-CSF, and IL-3.	Blood	1992	1999	86	1536949
Oster W	Participation of the cytokines interleukin 6, tumor necrosis factor-alpha, and interleukin 1-beta secreted by acute myelogenous leukemia blasts in autocrine and paracrine leukemia growth control.	J Clin Invest	1989	2003	170	2788173
Otani M	Electroporation-mediated muscarinic M3 receptor gene transfer into rat urinary bladder.	Int J Urol	2004	2010	67	15509205
Owens RM	A dedicated translation factor controls the synthesis of the global regulator Fis	EMBO J	2004	2007	38	15297874
Ozaki H	Muscle volume and strength and arterial compliance after walk training with blood flow reduction in elderly women.	J Am Geriatr Soc	2010	2011	6	20942877
Ozawa A	Endogenous IL-15 sustains recruitment of IL-2Rbeta and common gamma and IL-2-mediated chemokine production in normal and inflamed human gingival fibroblasts	J Immunol	2004	2009	58	15470063
Padhani A	PET imaging of tumour hypoxia	Cancer Imaging	2006	2007	3	17114063
Padhy AK	Thoracic stomach: comparative evaluation of endoscopy, gastric aspirate analysis and hepatobiliary scintigraphy in the diagnosis of duodeno-gastric reflux.	Indian J Gastroenterol	1990	1993	33	2258211
Pai SA	Psammomatous carcinoid of the rectum.	J Clin Pathol	2003	2005	18	14645365
Pal S	Removal of E. coli from water using surface-modified activated carbon filter media and its performance over an extended use	Environ Sci Technol	2006	2008	19	17051805
Pal S	Adsorption of cyanuric acid on activated carbon from aqueous solution: effect of carbon surface modification and thermodynamic characteristics	J Colloid Interface Sci	2006	2007	11	16899252
Paleari L	Inhibition of nonneuronal alpha7-nicotinic receptor for lung cancer treatment.	Am J Respir Crit Care Med	2009	2010	18	19151195
Pan CL	Lanthanide-alkali metal sandwich complexes: synthesis, structure, and solvent-mediated redox transformations, and one-dimensional frameworks assembled through cation-arene pi interactions.	Chemistry	2009	2010	14	19810061
Pan F	Gln50Ter polymorphism of Fcgamma receptor IIB gene associated with genetic susceptibility to human systemic lupus erythematosus in Chinese populations.	Arch Dermatol Res	2007	2011	45	17393178
Panagiotakos DB	The relation between pulse pressure and cardiovascular mortality in 12,763 middle-aged men from various parts of the world: a 25-year follow-up of the seven countries study	Arch Intern Med	2005	2006	11	16217005
Panaite D	The peri-implant papilla: realities on papilla preservation and reformation	J Calif Dent Assoc	2008	2009	3	19090072
Pandya NM	Pathophysiological actions of protease activated receptors (PARs)	Pharmazie	2007	2007	8	17416190
Pang LM	Bradykinin-induced increase in pulmonary vascular permeability in hypoxic sheep.	J Appl Physiol	1982	1985	44	7037714
Papageorgiou C	Association between hostility and plasma total homocysteine concentrations in a general population sample	Neuropsychobiology	2006	2006	0	16319506
Park CY	A transmesenteric hernia in a child: gangrene of a long segment of small bowel through a large mesenteric defect.	Korean J Gastroenterol	2009	2009	7	19458470
Park D	Why proteins evolve at different rates: the functional hypothesis versus the mistranslation-induced protein misfolding hypothesis	FEBS Lett	2009	2009	5	19254718
Park HJ	A gene-specific primer extension and liquid bead array system for killer cell immunoglobulin-like receptor genotyping.	Tissue Antigens	2011	2012	9	21395560
Park J	9-polylysine protein transduction domain: enhanced penetration efficiency of superoxide dismutase into mammalian cells and skin.	Mol Cells	2002	2010	96	12018841
Park JH	Establishment of a human embryonic germ cell line and comparison with mouse and human embryonic stem cells	Mol Cells	2004	2006	22	15179047
Park Y	Antimicrobial peptides (AMPs): peptide structure and mode of action	J Biochem Mol Biol	2005	2005	2	16202228
Parthasarathy S	Multiple period-doubling bifurcation route to chaos in periodically pulsed Murali-Lakshmanan-Chua circuit-controlling and synchronization of chaos.	Chaos	2007	2010	33	18163784
Parvez T	Meta-analysis of new treatment strategies for metastatic colorectal cancer	J Coll Physicians Surg Pak	2004	2009	51	15456561
Patel SS	Microwave sterilization of bovine pericardium for heart valve applications.	J Artif Organs	2010	2010	5	20213454
Patel VA	Isolation and characterization of human thyroid endothelial cells	Am J Physiol Endocrinol Metab	2003	2009	79	12388152
Patil NM	Novel CuI/tributyl phosphine catalyst system for amination of aryl chlorides	Chem Commun (Camb)	2003	2004	12	14587731
Patillo D	Complications after suture ligation of ulnar polydactyly.	J Hand Surg Eur Vol	2011	2011	7	21131686
Paul S	Structure and in vitro substrate specificity of the murine multidrug resistance-associated protein.	Biochemistry	1996	1997	13	8885844
Paul S	ATP-dependent transport of lipophilic cytotoxic drugs by membrane vesicles prepared from MRP-overexpressing HL60/ADR cells.	Biochemistry	1996	1997	12	8909298
Paul S	ATP-dependent uptake of natural product cytotoxic drugs by membrane vesicles establishes MRP as a broad specificity transporter.	Proc Natl Acad Sci U S A	1996	1997	17	8692921
Pavelko KD	An effective vaccine strategy protective against antigenically distinct tumor variants.	Cancer Res	2008	2010	31	18381456
Pavelko KD	CTL activation using the natural low-affinity epitope 222-229 from tyrosinase-related protein 1 leads to tumor rejection.	Cancer Res	2009	2010	19	19276379
Paventi S	Safety and feasibility of two-dimensional echocardiography and myocardial perfusion imaging in patients with chest pain	Angiology	2001	2002	14	11386380
Paventi S	Usefulness of two-dimensional echocardiography and myocardial perfusion imaging for immediate evaluation of chest pain in the emergency department	Resuscitation	2001	2002	15	11334691
Paventi S	Airway management with the Combitube during anaesthesia and in an emergency	Resuscitation	2001	2002	10	11718967
Pearce JM	Term delivery after intrauterine relocation of an ectopic pregnancy.	Br J Obstet Gynaecol	1994	1995	15	7947511
Pellicano F	FOXO transcription factor activity is partially retained in quiescent CML stem cells and induced by tyrosine kinase inhibitors in CML progenitor cells.	Blood	2009	2010	4	19965658
Peng JP	Overexpression of cyclooxygenase-2 in nasopharyngeal carcinoma and association with lymph node metastasis	Oral Oncol	2005	2006	9	16054423
Peng T	Human rhinovirus attenuates the type I interferon response by disrupting activation of interferon regulatory factor 3	J Virol	2006	2007	13	16641293
Penkowa M	Exercise-induced metallothionein expression in human skeletal muscle fibres.	Exp Physiol	2005	2011	73	15640275
Perdigoto R	Progression of primary biliary cirrhosis with ursodeoxycholic acid therapy.	Gastroenterology	1992	1994	28	1551544
Pereira JH	Interaction of shikimic acid with shikimate kinase	Biochem Biophys Res Commun	2004	2005	9	15522194
Perez-Ruiz A	beta-Catenin promotes self-renewal of skeletal-muscle satellite cells.	J Cell Sci	2008	2011	43	18397993
Perrett DJ Jr	Advantages of ambulatory surgery.	Med Group Manage	1983	1984	8	10317408
Persson J	Gaining control: training executive function and far transfer of the ability to resolve interference.	Psychol Sci	2008	2011	31	18947353
Petersen CC	Synaptic changes in layer 2/3 underlying map plasticity of developing barrel cortex	Science	2004	2004	6	15118164
Petty HR	Dissipative metabolic patterns respond during neutrophil transmembrane signaling.	Proc Natl Acad Sci U S A	2001	2010	111	11248046
Pfeiffer S	Combined use of confocal laser scanning microscopy and transmission electron microscopy for visualisation of identical cells processed by cryotechniques	Protoplasma	2003	2008	60	14714201
Pfueller SL	Quinine- and quinidine-dependent antiplatelet antibodies. Requirement of factor VIII-related antigen for platelet damage and for in vitro transformation of lymphocytes from patients with drug-induced thrombocytopenia.	J Clin Invest	1981	1984	37	6782124
Pham KN	Surface modification for stability of nano-sized silica colloids.	J Colloid Interface Sci	2007	2010	27	17686487
Piedimonte LR	Tuberous sclerosis complex: molecular pathogenesis and animal models	Neurosurg Focus	2006	2006	6	16459994
Pietrangelo A	The porphyrias: pathophysiology.	Intern Emerg Med	2010	2011	8	20865477
Pins JJ	Effects of whey peptides on cardiovascular disease risk factors	J Clin Hypertens (Greenwich)	2006	2008	21	17086017
Piper SN	Nefopam and clonidine in the prevention of postanaesthetic shivering.	Anaesthesia	1999	2011	144	10417466
Piper SN	Acute phase response to nitroprusside-induced controlled hypotension in patients undergoing radical prostatectomy.	Anaesthesia	2000	2011	137	10651673
Piper SN	Effects of postoperative sedation with propofol and midazolam on pancreatic function assessed by pancreatitis-associated protein.	Anaesthesia	2001	2011	118	11531667
Piper SN	A comparison of nefopam and clonidine for the prevention of postanaesthetic shivering: a comparative, double-blind and placebo-controlled dose-ranging study.	Anaesthesia	2004	2011	85	15144295
Piper SN	Dolasetron for preventing postanesthetic shivering.	Anesth Analg	2002	2011	112	11772810
Piper SN	A comparison of urapidil, clonidine, meperidine and placebo in preventing postanesthetic shivering.	Anesth Analg	2000	2011	133	10735806
Piper SN	Inspired oxygen fraction of 0.8 compared with 0.4 does not further reduce postoperative nausea and vomiting in dolasetron-treated patients undergoing laparoscopic cholecystectomy.	Br J Anaesth	2006	2011	56	16963789
Piper SN	Hemodynamics, intramucosal pH and regulators of circulation during perioperative epidural analgesia.	Can J Anaesth	2000	2011	132	10930202
Piper SN	Placebo-controlled comparison of dolasetron and metoclopramide in preventing postoperative nausea and vomiting in patients undergoing hysterectomy.	Eur J Anaesthesiol	2001	2011	122	11350463
Piper SN	Effects of sodium nitroprusside-induced controlled hypotension on pancreatic function assessed by pancreatitis-associated protein in patients undergoing radical prostatectomy.	Eur J Anaesthesiol	2002	2011	106	12200953
Piper SN	Hepatocellular integrity in patients requiring parenteral nutrition: comparison of structured MCT/LCT vs. a standard MCT/LCT emulsion and a LCT emulsion.	Eur J Anaesthesiol	2008	2011	35	18413006
Piper SN	Influence of dopexamine on hemodynamics, intramucosal pH, and regulators of the macrocirculation and microcirculation in patients undergoing abdominal aortic surgery.	J Cardiothorac Vasc Anesth	2000	2011	134	10890482
Piper SN	Assessment of recovery, dreaming, hemodynamics, and satisfaction in postcardiac surgery patients receiving supplementary propofol sedation with S(+)-ketamine.	Minerva Anestesiol	2009	2011	23	19468278
Pirozynski M	100 years of lung cancer.	Respir Med	2006	2009	32	17056245
Piscureanu M	Optical solitons in resonant and nonresonant nonlinear media in the presence of perturbations	Phys Rev E Stat Phys Plasmas Fluids Relat Interdiscip Topics	2000	2003	37	11046336
Poaty-Mavoungou V	Comparative analysis of natural killer cell activity, lymphoproliferation and lymphocyte surface antigen expression in nonhuman primates housed at the CIRMF Primate Center, Gabon	J Med Primatol	2001	2008	90	11396861
Poaty-Mavoungou V	Enhancement of natural killer cell activation and antibody-dependent cellular cytotoxicity by interferon-alpha and interleukin-12 in vaginal mucosae Sivmac251-infected Macaca fascicularis	Viral Immunol	2002	2008	50	11952142
Poehlman ET	Menopause, energy expenditure, and body composition	Acta Obstet Gynecol Scand	2002	2005	40	12190834
Poehlman ET	Changes in energy balance and body composition at menopause: a controlled longitudinal study.	Ann Intern Med	1995	2003	95	7574222
Poehlman ET	Menopause-associated changes in plasma lipids, insulin-like growth factor I and blood pressure: a longitudinal study.	Eur J Clin Invest	1997	2005	97	9134381
Poehlman ET	Effects of endurance training on total fat oxidation in elderly persons.	J Appl Physiol	1994	2005	134	7928848
Poehlman ET	Influence of endurance training on energy intake, norepinephrine kinetics, and metabolic rate in older individuals.	Metabolism	1992	2005	156	1518423
Pogrel MA	Marsupialization as a definitive treatment for the odontogenic keratocyst	J Oral Maxillofac Surg	2004	2007	32	15170272
Pogrel MA	Treatment of keratocysts: the case for decompression and marsupialization.	J Oral Maxillofac Surg	2005	2007	15	16243185
Pokojski S	TWIK-related two-pore domain potassium channel TREK-1 in carotid endothelium of normotensive and hypertensive mice	Cardiovasc Res	2008	2008	4	18339646
Pornillos O	X-ray structure of the EmrE multidrug transporter in complex with a substrate	Science	2005	2006	12	16373573
Portin P	The effect of the mus309 mutation, defective in DNA double-strand break repair, on crossing over in Drosophila melanogaster suggests a mechanism for the centromere effect of crossing over.	Genetica	2010	2010	9	19882364
Portin P	Evidence based on studies of the mus309 mutant, deficient in DNA double-strand break repair, that meiotic crossing over in Drosophila melanogaster is a two-phase process.	Genetica	2010	2010	2	20803348
Portin P	The effect of the mus309 mutation, defective in DNA double-strand break repair, on crossing over in Drosophila melanogaster suggests a mechanism for interference.	Hereditas	2009	2011	17	19765096
Postma DS	Inhaled corticosteroids and long-acting beta-agonists in adult asthma: a winning combination in all?	Naunyn Schmiedebergs Arch Pharmacol	2008	2009	11	18500509
Potter S	Ribosomal RNA precursor processing by a eukaryotic U3 small nucleolar RNA-like molecule in an archaeon.	Science	1995	1997	27	7538698
Potti A	Gene-expression patterns predict phenotypes of immune-mediated thrombosis.	Blood	2006	2011	68	16263789
Potti A	A genomic strategy to refine prognosis in early-stage non-small-cell lung cancer.	N Engl J Med	2006	2011	55	16899777
Potti A	Genomic signatures to guide the use of chemotherapeutics.	Nat Med	2006	2011	50	17057710
Prabhakaran K	Sensory neurons regulate the effector functions of CD8+ T cells in controlling HSV-1 latency ex vivo	Immunity	2005	2006	6	16286019
Prakash	Cyclophosphamide-induced agenesis of cerebral aqueduct resulting in hydrocephalus in mice	Neurosurg Rev	2007	2009	21	17457626
Prakash K	Generation of deletion mutants of simian immunodeficiency virus incapable of proviral integration.	J Virol	1992	1993	22	1727479
Prasad BC	Characterization of capsaicin synthase and identification of its gene (csy1) for pungency factor capsaicin in pepper (Capsicum sp.)	Proc Natl Acad Sci U S A	2006	2008	27	16938870
Preabrazhenskaya YV	Binding of ATP and its derivatives to selenophosphate synthetase from Escherichia coli.	Biochemistry (Mosc)	2009	2010	14	19817692
Premenko-Lanier M	Transient FTY720 treatment promotes immune-mediated clearance of a chronic viral infection.	Nature	2008	2010	20	18704087
Pribilla I	Heat-resistant inhibitors of protein kinase C from bovine brain.	Eur J Biochem	1988	1990	15	3058479
Principi N	Burden of influenza in healthy children and their households	Arch Dis Child	2004	2006	22	15499051
Priya BK	Cloud point extraction of palladium in water samples and alloy mixtures using new synthesized reagent with flame atomic absorption spectrometry (FAAS)	J Hazard Mater	2007	2008	11	17097229
Procopio M	Intrauterine hormonal environment and risk of developing anorexia nervosa	Arch Gen Psychiatry	2007	2008	9	18056548
Promwikorn W	Changes in integument histology and protein expression related to the molting cycle of the black tiger shrimp, Penaeus monodon.	Comp Biochem Physiol B Biochem Mol Biol	2007	2010	29	17601758
Pschierer J	Suzuki-miyaura and sonogashira coupling of 6-chloropurines and -nucleosides in water.	Org Lett	2009	2010	17	19514790
Pu YS	OGG1 and MYH are involved in the incision of trivalent arsenical-induced DNA adducts.	Toxicol Sci	2006	2011	55	17135312
Puckerin A	Arrestin is required for agonist-induced trafficking of voltage-dependent calcium channels.	J Biol Chem	2006	2011	56	16912040
Puneet P	The helminth product ES-62 protects against septic shock via Toll-like receptor 4-dependent autophagosomal degradation of the adaptor MyD88.	Nat Immunol	2011	2011	4	21358639
Pyen JS	Tic convulsif caused by cerebellopontine angle schwannoma	Yonsei Med J	2001	2008	92	11371116
Pyun YD	Norms for the Korean version of the Harvard Group Scale of Hypnotic Susceptibility, Form A.	Int J Clin Exp Hypn	2009	2012	36	19031236
Qi SH	Purine and pyrimidine derivatives from the South China Sea gorgonian Subergorgia suberosa.	Chem Pharm Bull (Tokyo)	2008	2010	23	18591817
Qian F	Study of the filtration performance of a plain wave fabric filter using response surface methodology.	J Hazard Mater	2010	2010	6	20004514
Qian YP	Antioxidant-based lead discovery for cancer chemoprevention: the case of resveratrol	J Med Chem	2009	2009	6	19271734
Qiao C	Influence of oxidized low density lipoprotein on the proliferation of human artery smooth muscle cells in vitro	J Huazhong Univ Sci Technolog Med Sci	2007	2008	14	17393100
Qin W	Experimental and theoretical investigation of the catalytic ozonation on the surface of NiO-CuO nanoparticles.	Langmuir	2009	2010	10	19466811
Qin W	Catalytic ozonation of rhodamine B over CuO catalyst confined in multiwalled carbon nanotubes: An experimental and theoretical account.	Langmuir	2009	2011	7	20420460
Qiu D	Nature's carbonylation catalyst: Raman spectroscopic evidence that carbon monoxide binds to iron, not nickel, in CO dehydrogenase.	Science	1994	1997	31	8171334
Qiuping Z	Selectively frequent expression of CXCR5 enhances resistance to apoptosis in CD8(+)CD34(+) T cells from patients with T-cell-lineage acute lymphocytic leukemia.	Oncogene	2005	2011	77	15580304
Quattrocchi CC	Reelin promotes peripheral synapse elimination and maturation	Science	2003	2004	7	12893944
Quik M	Thymopoietin, a thymic polypeptide, prevents nicotinic agonist-induced morphological changes in neonatal muscle cells in culture.	Brain Res	1992	1993	8	1493543
Quik M	Thymopoietin, a thymic polypeptide, specifically interacts at neuronal nicotinic alpha-bungarotoxin receptors.	J Neurochem	1989	1993	48	2769271
Quik M	Thymopoietin inhibits function and ligand binding to nicotinic receptors at the neuromuscular junction.	J Pharmacol Exp Ther	1990	1994	41	1967127
Quik M	Thymopoietin, a thymic polypeptide, potently interacts at muscle and neuronal nicotinic alpha-bungarotoxin receptors.	Mol Neurobiol	1992	1993	15	1463587
Quik M	Thymopoietin, a potent antagonist at nicotinic receptors in C2 muscle cell cultures.	Mol Pharmacol	1991	1993	30	2005877
Quik M	Thymopoietin, a thymic polypeptide, regulates nicotinic alpha-bungarotoxin sites in chromaffin cells in culture.	Mol Pharmacol	1990	1993	44	1967819
Quik M	Thymopoietin interacts at the alpha-bungarotoxin site of and induces process formation in PC12 pheochromocytoma cells.	Neuroscience	1990	1994	51	2089274
Quik M	Evidence for thymopoietin and thymopoietin/alpha-bungarotoxin/nicotinic receptors within the brain.	Proc Natl Acad Sci U S A	1991	1993	32	1848710
Quinonez R	Issues and early evidence for the economic evaluation of the effects of periodontal therapy on pregnancy outcomes.	J Periodontol	2008	2008	3	18251634
Qureshi HU	Predictors of inpatient mortality in 190 adult patients with tuberculous meningitis.	J Pak Med Assoc	2002	2010	97	12174481
Rachmani R	The effect of spironolactone, cilazapril and their combination on albuminuria in patients with hypertension and diabetic nephropathy is independent of blood pressure reduction: a randomized controlled study	Diabet Med	2004	2006	26	15089793
Racker E	Warburg effect revisited: merger of biochemistry and molecular biology.	Science	1981	1981	2	6264596
Radhakrishnan R	Mechanism of nucleotide incorporation in DNA polymerase beta	Biochem Biophys Res Commun	2006	2006	2	16842743
Radhakrishnan S	Immunotherapeutic potential of B7-DC (PD-L2) cross-linking antibody in conferring antitumor immunity.	Cancer Res	2004	2010	76	15256470
Radhakrishnan S	Dendritic cells activated by cross-linking B7-DC (PD-L2) block inflammatory airway disease.	J Allergy Clin Immunol	2005	2010	56	16159641
Radhakrishnan S	Naturally occurring human IgM antibody that binds B7-DC and potentiates T cell stimulation by dendritic cells.	J Immunol	2003	2010	88	12574348
Radhakrishnan S	Blockade of allergic airway inflammation following systemic treatment with a B7-dendritic cell (PD-L2) cross-linking human antibody.	J Immunol	2004	2010	71	15240731
Radhakrishnan S	B7-DC/PD-L2 cross-linking induces NF-kappaB-dependent protection of dendritic cells from cell death.	J Immunol	2007	2010	40	17237390
Radhakrishnan S	Induction of a Th1 response from Th2-polarized T cells by activated dendritic cells: dependence on TCR:peptide-MHC interaction, ICAM-1, IL-12, and IFN-gamma.	J Immunol	2007	2010	39	17339455
Radhakrishnan S	TREM-2 mediated signaling induces antigen uptake and retention in mature myeloid dendritic cells.	J Immunol	2008	2010	18	19017976
Radhakrishnan S	Reprogrammed FoxP3+ T regulatory cells become IL-17+ antigen-specific autoimmune effectors in vitro and in vivo.	J Immunol	2008	2010	21	18713984
Radhakrishnan S	Indirect recruitment of a CD40 signaling pathway in dendritic cells by B7-DC cross-linking antibody modulates T cell functions.	PLoS One	2009	2010	11	19399172
Radhakrishnan S	B7-DC cross-linking restores antigen uptake and augments antigen-presenting cell function by matured dendritic cells.	Proc Natl Acad Sci U S A	2005	2010	57	16061819
Rady MY	End-of-life discontinuation of destination therapy with cardiac and ventilatory support medical devices: physician-assisted death or allowing the patient to die?	BMC Med Ethics	2010	2010	1	20843327
Radziminski C	Disinfection of Bacillus subtilis spores with chlorine dioxide: a bench-scale and pilot-scale study	Water Res	2002	2007	58	11996351
Raghavachari N	Cloning, high level-expression and characterization of human lens thioltransferase.	Exp Eye Res	1998	1999	19	9593639
Raghunathan AV	An empirical potential based quasicontinuum theory for structural prediction of water.	J Chem Phys	2009	2010	6	19916619
Rajam G	Pneumococcal surface adhesin A (PsaA): a review.	Crit Rev Microbiol	2008	2009	8	18819028
Rajendran A	A sequence-dependent emissive ligand for the selective detection of thymidine-related single nucleotide polymorphisms in human gene sequence.	Biochemistry	2009	2011	32	18986162
Rakoff-Nahoum S	Regulation of class II expression in monocytic cells after HIV-1 infection	J Immunol	2001	2006	63	11490022
Ramachandran N	VMA21 deficiency causes an autophagic myopathy by compromising V-ATPase activity and lysosomal acidification.	Cell	2009	2010	17	19379691
Ramalingam TS	IgG transcytosis and recycling by FcRn expressed in MDCK cells reveals ligand-induced redistribution	EMBO J	2002	2002	9	11847107
Ramalingam TS	Binding to the transferrin receptor is required for endocytosis of HFE and regulation of iron homeostasis	Nat Cell Biol	2000	2003	31	11146662
Ramani P	A swelling in the buccal mucosa with intracranial involvement.	Oral Surg Oral Med Oral Pathol Oral Radiol Endod	2007	2008	18	17197205
Ramji H	Exploring commonality and difference in in-depth interviewing: a case-study of researching British Asian women	Br J Sociol	2008	2009	18	18321333
Ramoutsaki IA	Non-Greek doctors involved in the nineteenth-century revolutions in Crete.	J Med Biogr	2000	2002	24	10994059
Rance F	Promising treatments in development for food allergies.	Expert Opin Emerg Drugs	2004	2012	88	15571483
Rangarajan M	Emergency laparoscopic cholecystectomy for acute empyema of the gallbladder in pregnancy.	J Coll Physicians Surg Pak	2008	2009	6	19032896
Rangaswami H	JNK1 differentially regulates osteopontin-induced nuclear factor-inducing kinase/MEKK1-dependent activating protein-1-mediated promatrix metalloproteinase-9 activation	J Biol Chem	2005	2007	21	15757900
Rao AS	Wnt/beta-catenin signaling mediates antineoplastic effects of imatinib mesylate (gleevec) in anaplastic thyroid cancer	J Clin Endocrinol Metab	2006	2006	5	16263821
Rao S	Nail changes and nail disorders in the elderly.	Indian J Dermatol	2010	2012	18	21063536
Razem FA	Hydrogen peroxide affects abscisic acid binding to ABAP1 in barley aleurones.	Biochem Cell Biol	2007	2010	28	17901904
Razem FA	Purification and characterization of a barley aleurone abscisic acid-binding protein.	J Biol Chem	2004	2010	71	14699092
Razem FA	The RNA-binding protein FCA is an abscisic acid receptor	Nature	2006	2008	35	16421562
Reaves PY	Permanent cardiovascular protection from hypertension by the AT(1) receptor antisense gene therapy in hypertensive rat offspring.	Circ Res	1999	2004	50	10559146
Reck-Peterson SL	Molecular dissection of the roles of nucleotide binding and hydrolysis in dynein's AAA domains in Saccharomyces cerevisiae	Proc Natl Acad Sci U S A	2004	2004	7	14755060
Reddy LV	Proliferation patterns of latent Pneumocystis carinii in rat organs during progressive stages of immunosuppression.	J Protozool	1991	1992	10	1824564
Reddy MA	Role of the lysine-specific demethylase 1 in the proinflammatory phenotype of vascular smooth muscle cells of diabetic mice	Circ Res	2008	2009	12	18688044
Reddy VJ	Highly enantioselective intramolecular cyanoamidation: (+)-horsfiline, (-)-coerulescine, and (-)-esermethole.	Org Lett	2010	2011	15	20104898
Reed SD	Bleomycin/interleukin-12 electrochemogenetherapy for treating naturally occurring spontaneous neoplasms in dogs.	Cancer Gene Ther	2010	2010	3	20414325
Reese EL	Dynein, dynactin, and kinesin II's interaction with microtubules is regulated during bidirectional organelle transport	J Cell Biol	2000	2003	28	11018061
Rekha D	Spectrophotometric determination of V(V) in environmental, biological, pharmaceutical and alloy samples by novel oxidative coupling reactions	J Hazard Mater	2007	2008	14	16872742
Rekha D	Solid phase extraction method for the determination of lead, nickel, copper and manganese by flame atomic absorption spectrometry using sodium bispiperdine-1,1'-carbotetrathioate (Na-BPCTT) in water samples	J Hazard Mater	2007	2008	11	17208372
Ren Y	Coulomb forces on DNA polymers in charged fluidic nanoslits.	Phys Rev Lett	2011	2011	5	21405500
Renzaho AM	Food insecurity, malnutrition and mortality in Maewo and Ambae islands, Vanuatu.	Pac Health Dialog	2004	2009	68	18181436
Replogle SL	Experience with tumescent technique in lipoplasty.	Aesthetic Plast Surg	1993	1994	9	8213314
Reuben SS	Evaluating the analgesic efficacy of administering celecoxib as a component of multimodal analgesia for outpatient anterior cruciate ligament reconstruction surgery	Anesth Analg	2007	2009	21	17578978
Reuben SS	Postarthroscopic meniscus repair analgesia with intraarticular ketorolac or morphine.	Anesth Analg	1996	2009	155	8610863
Reuben SS	Postoperative analgesic effects of celecoxib or rofecoxib after spinal fusion surgery	Anesth Analg	2000	2009	101	11049912
Reuben SS	The effect of initiating a preventive multimodal analgesic regimen on long-term patient outcomes for outpatient anterior cruciate ligament reconstruction surgery	Anesth Analg	2007	2009	21	17578979
Reuben SS	A prospective randomized trial on the role of perioperative celecoxib administration for total knee arthroplasty: improving clinical outcomes	Anesth Analg	2008	2009	12	18349203
Reuben SS	Postoperative analgesia with controlled-release oxycodone for outpatient anterior cruciate ligament surgery.	Anesth Analg	1999	2009	118	10357331
Reuben SS	An evaluation of the analgesic efficacy of intravenous regional anesthesia with lidocaine and ketorolac using a forearm versus upper arm tourniquet	Anesth Analg	2002	2009	80	12145071
Reuben SS	The analgesic efficacy of celecoxib, pregabalin, and their combination for spinal fusion surgery	Anesth Analg	2006	2009	29	17056968
Reuben SS	Brachial plexus anesthesia with verapamil and/or morphine	Anesth Analg	2000	2009	68	10910852
Reuben SS	The incidence of complex regional pain syndrome after fasciectomy for Dupuytren's contracture: a prospective observational study of four anesthetic techniques	Anesth Analg	2006	2009	38	16428550
Reuben SS	Local administration of morphine for analgesia after iliac bone graft harvest	Anesthesiology	2001	2009	91	11506111
Reuben SS	Postoperative modulation of central nervous system prostaglandin E2 by cyclooxygenase inhibitors after vascular surgery	Anesthesiology	2006	2009	36	16508386
Reuben SS	Evaluation of the safety and efficacy of the perioperative administration of rofecoxib for total knee arthroplasty.	J Arthroplasty	2002	2010	96	11805921
Reuben SS	Preventing the development of chronic pain after orthopaedic surgery with preventive multimodal analgesic techniques	J Bone Joint Surg Am	2007	2009	22	17545440
Reuben SS	The effect of cyclooxygenase-2 inhibition on analgesia and spinal fusion	J Bone Joint Surg Am	2005	2009	49	15741619
Reuben SS	Surgery on the affected upper extremity of patients with a history of complex regional pain syndrome: the use of intravenous regional anesthesia with clonidine	J Clin Anesth	2004	2009	54	15590255
Reuben SS	Evaluation of efficacy of the perioperative administration of venlafaxine XR in the prevention of postmastectomy pain syndrome	J Pain Symptom Manage	2004	2009	63	15157037
Reuben SS	The effect of cyclooxygenase-2 inhibition on acute and chronic donor-site pain after spinal-fusion surgery	Reg Anesth Pain Med	2006	2009	38	16418018
Revah F	Calcium-dependent effect of the thymic polypeptide thymopoietin on the desensitization of the nicotinic acetylcholine receptor.	Proc Natl Acad Sci U S A	1987	1993	78	2437580
Revicki DA	Psychometric characteristics of the ankylosing spondylitis quality of life questionnaire, short form 36 health survey, and functional assessment of chronic illness therapy-fatigue subscale.	Health Qual Life Outcomes	2009	2009	9	19183482
Reyes CL	Structure of the ABC transporter MsbA in complex with ADP.vanadate and lipopolysaccharide	Science	2005	2006	19	15890884
Reyes M	Purification and ex vivo expansion of postnatal human marrow mesodermal progenitor cells	Blood	2001	2009	88	11675329
Reynaud A	R plasmid in Escherichia coli O103 coding for colonization of the rabbit intestinal tract.	Infect Immun	1991	1993	28	2037350
Ricaurte GA	Severe dopaminergic neurotoxicity in primates after a common recreational dose regimen of MDMA ("ecstasy")	Science	2002	2003	12	12351788
Riccardi D	The calcium-sensing receptor as a nutrient sensor	Biochem Soc Trans	2005	2008	46	15667336
Richman RW	N-type Ca2+ channels as scaffold proteins in the assembly of signaling molecules for GABAB receptor effects.	J Biol Chem	2004	2011	84	15047708
Riener EK	The prognostic and predictive value of immunohistochemically detected HER-2/neu overexpression in 361 patients with ovarian cancer: a multicenter study	Gynecol Oncol	2004	2005	5	15385115
Riesmeier A	Crystalloid/colloid versus crystalloid intravascular volume administration before spinal anesthesia in elderly patients: the influence on cardiac output and stroke volume.	Anesth Analg	2009	2011	27	19151303
Rini BI	VEGF-targeted therapy in metastatic renal cell carcinoma.	Oncologist	2005	2011	79	15793222
Ritchie JM	Sodium channels in the cytoplasm of Schwann cells.	Proc Natl Acad Sci U S A	1990	2000	110	2174558
Roberts JT	Long-term survival results of a randomized trial comparing gemcitabine/cisplatin and methotrexate/vinblastine/doxorubicin/cisplatin in patients with locally advanced and metastatic bladder cancer.	Ann Oncol	2006	2011	66	16807438
Roberts SA	Specific antigen exclusion and non-specific facilitation of antigen entry across the gut in rats allergic to food proteins.	Clin Exp Immunol	1981	1985	42	6171369
Robertson-Malt S	Preoperative fasting for preventing perioperative complications in children.	Aust Nurs J	2008	2009	16	18472592
Roblin X	A 6-thioguanine nucleotide threshold level of 400 pmol/8 x 10(8) erythrocytes predicts azathioprine refractoriness in patients with inflammatory bowel disease and normal TPMT activity	Am J Gastroenterol	2008	2009	3	19086961
Robson M	Doppler ultrasound of the uteroplacental circulation in the prediction of pregnancy outcome in women with raised maternal serum alpha-fetoprotein.	Br J Obstet Gynaecol	1994	1995	17	7517180
Roehm KD	Prevention of propofol-induced injection pain by remifentanil: a placebo-controlled comparison with lidocaine.	Anaesthesia	2003	2001	77	12625310
Rogers RG	Sexual function after surgery for stress urinary incontinence and/or pelvic organ prolapse: a multicenter prospective study	Am J Obstet Gynecol	2004	2006	28	15295367
Röhm KD	Early recovery, cognitive function and costs of a desflurane inhalational vs. a total intravenous anaesthesia regimen in long-term surgery.	Acta Anaesthesiol Scand	2006	2011	67	16451145
Röhm KD	Physostigmine for the prevention of postanaesthetic shivering following general anaesthesia - a placebo-controlled comparison with nefopam.	Anaesthesia	2005	2011	74	15819761
Röhm KD	Do we necessarily need local anaesthetics for venous cannulation? A comparison of different cannula sizes.	Eur J Anaesthesiol	2004	2011	87	15055895
Röhm KD	Insignificant effect of desflurane-fentanyl-thiopental on hepatocellular integrity--a comparison with total intravenous anaesthesia using propofol-remifentanil.	Eur J Anaesthesiol	2005	2011	75	15852994
Rohrich RJ	Determining the safety of the silicone envelope: in search of a silicone antibody.	Plast Reconstr Surg	1996	1997	7	8700981
Romagni JG	Inhibition of plant asparagine synthetase by monoterpene cineoles	Plant Physiol	2000	2005	58	10859202
Roman-Gomez J	Promoter hypermethylation of cancer-related genes: a strong independent prognostic factor in acute lymphoblastic leukemia	Blood	2004	2009	53	15198948
Rooney JW	TIF1beta functions as a coactivator for C/EBPbeta and is required for induced differentiation in the myelomonocytic cell line U937	Genes Dev	2001	2002	9	11711437
Roovers K	Nuclear translocation of LIM kinase mediates Rho-Rho kinase regulation of cyclin D1 expression	Dev Cell	2003	2006	33	12919678
Roovers K	Effects of rho kinase and actin stress fibers on sustained extracellular signal-regulated kinase activity and activation of G(1) phase cyclin-dependent kinases	Mol Cell Biol	2003	2006	37	12773570
Rosen SD	Hyperventilation in patients who have sustained myocardial infarction after a work injury.	J R Soc Med	1994	1997	38	8207722
Rosner MH	Oct-3 is a maternal factor required for the first mouse embryonic division.	Cell	1991	1992	14	2004418
Ross RT	Evaluation of the relation between Pavlovian occasion-setting and instrumental discriminative stimuli: a blocking analysis.	J Exp Psychol Anim Behav Process	1987	1990	45	3819650
Roth B	Anatomic relationship between the internal jugular vein and the carotid artery in pre-school children--an ultrasonographic study	Paediatr Anaesth	2008	2009	2	18950327
Rothman RB	Is phentermine an inhibitor of monoamine oxidase? A critical appraisal.	Synapse	1999	1999	2	10231134
Rouleau DM	Proximal humerus fractures treated by percutaneous locking plate internal fixation.	Orthop Traumatol Surg Res	2009	2010	16	19251238
Roy B	Convulsant activity and pharmacokinetic-pharmacodynamic modeling of the electroencephalogram effect of gemifloxacin in rats.	J Pharm Sci	2010	2012	23	19670296
Roy SN	Secretion of biologically active recombinant fibrinogen by yeast.	J Biol Chem	1995	1999	39	7559549
Rubio D	Spontaneous human adult stem cell transformation.	Cancer Res	2005	2010	64	15833829
Ruchaud S	Ethylene glycol ethers as hemopoietic toxins--in vitro studies of acute exposure.	Leukemia	1992	1994	26	1588795
Rudin W	Interferon-gamma is essential for the development of cerebral malaria.	Eur J Immunol	1997	1998	18	9130629
Rudner M	Phonological mismatch makes aided speech recognition in noise cognitively taxing	Ear Hear	2007	2008	10	17982373
Ruetz S	Functional interactions between synthetic alkyl phospholipids and the ABC transporters P-glycoprotein, Ste-6, MRP, and Pgh 1.	Biochemistry	1997	1999	20	9201967
Ruetz S	Functional expression of the multidrug resistance-associated protein in the yeast Saccharomyces cerevisiae.	J Biol Chem	1996	1999	35	8626756
Ruetz S	The pfmdr1 gene of Plasmodium falciparum confers cellular resistance to antimalarial drugs in yeast cells.	Proc Natl Acad Sci U S A	1996	1999	29	8790436
Ruggiero KM	Less pain and more to gain: why high-status group members blame their failure on discrimination.	J Pers Soc Psychol	1999	2001	22	10531671
Ruggiero KM	Now you see it, now you don't: explicit versus implicit measures of the personal/group discrimination discrepancy	Psychol Sci	2000	2002	16	11202499
Russo P	Tumor necrosis factor enhances SN38-mediated apoptosis in mesothelioma cells: the role of nuclear factor-kappaB pathway activation.	Cancer	2005	2010	61	15700263
Ruth K	Setting ambiguity in C2/c with dibromidotetrakis(1H-pyrazole-kappaN2)manganese(II) as an example	Acta Crystallogr C	2007	2008	5	18057596
Rutkauskas D	Fluorescence spectroscopy of conformational changes of single LH2 complexes.	Biophys J	2005	2011	80	15501944
Saccomanni B	Inflammation and shoulder pain--a perspective on rotator cuff disease, adhesive capsulitis, and osteoarthritis: conservative treatment.	Clin Rheumatol	2009	2012	34	19224130
Saccomanni B	Unicompartmental knee arthroplasty: a review of literature.	Clin Rheumatol	2010	2011	9	20069325
Saccomanni B	RETRACTED ARTICLE. Painful os intermetatarseum in athletes: a literature review of this condition is presented.	Curr Rev Musculoskelet Med	2010	2011	12	21063496
Saeed M	Association of angiotensin converting enzyme gene polymorphisms with left ventricular hypertrophy	Hypertens Res	2005	2009	49	16138565
Safadi R	Amelioration of hepatic fibrosis via beta-glucosylceramide-mediated immune modulation is associated with altered CD8 and NKT lymphocyte distribution.	Int Immunol	2007	2011	47	17698563
Safarinejad MR	Safety and efficacy of sildenafil citrate in the treatment of Parkinson-emergent erectile dysfunction: a double-blind, placebo-controlled, randomized study.	Int J Impot Res	2010	2011	6	20861846
Safriel Y	Gadolinium use in spine pain management procedures for patients with contrast allergies: results in 527 procedures	Cardiovasc Intervent Radiol	2008	2009	16	17939000
Sahoo PK	Synthesis and biological screening of some novel amidocarbamate derivatives of ketoprofen.	Eur J Med Chem	2010	2012	18	20434240
Sahoo PK	Synthesis and biological evaluation of [1,2,4]triazino[4,3-a] benzimidazole acetic acid derivatives as selective aldose reductase inhibitors.	Eur J Med Chem	2010	2011	19	19962793
Sahoo RC	Pleural effusion of a dual etiology.	J Assoc Physicians India	2008	2008	1	18476299
Sahu GR	Alteration of p73 in acute myelogenous leukemia	Am J Hematol	2005	2008	39	15849769
Saji F	Gene expression of macrophage colony-stimulating factor and its receptor in human placenta and decidua.	Am J Reprod Immunol	1990	1991	4	1707631
Sajovic M	The effect of graft choice on functional outcome in anterior cruciate ligament reconstruction	Int Orthop	2008	2009	14	17431619
Sakao S	The estrogen paradox in pulmonary arterial hypertension.	Am J Physiol Lung Cell Mol Physiol	2010	2011	5	20656892
Salditt-Georgieff M	A precise termination site in the mouse beta major-globin transcription unit.	Proc Natl Acad Sci U S A	1983	1984	8	6192441
Saleh EM	Misrejoined , residual double strand DNA breaks and radiosensitivity in human tumor cell lines	J Egypt Natl Canc Inst	2005	2006	15	16508680
Saleh FH	Autonomous histopathological regression of primary tumours associated with specific immune responses to cancer antigens	J Pathol	2003	2006	40	12845635
Salter KH	An integrated approach to the prediction of chemotherapeutic response in patients with breast cancer.	PLoS One	2008	2011	41	18382681
Sama MT	A multi-centre study of community-directed ivermectin distributors' (CDDs') involvement in other healthcare and development programme activities in Cameroon, Togo, Sudan, Nigeria and Uganda	Trop Doct	2003	2004	6	14620432
Samarth RM	Modulatory effects of Mentha piperita on lung tumor incidence, genotoxicity, and oxidative stress in benzo[a]pyrene-treated Swiss albino mice	Environ Mol Mutagen	2006	2007	15	16355390
Samarth RM	Radioprotective influence of Mentha piperita (Linn) against gamma irradiation in mice: Antioxidant and radical scavenging activity	Int J Radiat Biol	2006	2007	18	16782650
Samarth RM	Protective effects of Mentha piperita Linn on benzo[a]pyrene-induced lung carcinogenicity and mutagenicity in Swiss albino mice	Mutagenesis	2006	2007	18	16399846
Sanchez PL	C-reactive protein in aortic valve disease	Cardiovasc Ultrasound	2006	2006	1	17042945
Sand M	A growing, bleeding, violet mole.	Lancet	2007	2008	3	17933655
Sandford SA	Spectroscopic detection of molecular hydrogen frozen in interstellar ices.	Science	1993	2000	76	11542874
Sanjuan A	Value of HIV transmembrane glycoprotein oligomers as target antigens in early detection of anti-env antibodies.	AIDS Res Hum Retroviruses	1991	1992	12	1742073
Sant'Ana CD	Antiviral and antiparasite properties of an L-amino acid oxidase from the snake Bothrops jararaca: cloning and identification of a complete cDNA sequence.	Biochem Pharmacol	2008	2010	24	18555977
Santos MS	Visualization and trafficking of the vesicular acetylcholine transporter in living cholinergic cells	J Neurochem	2000	2000	3	10820203
Santpere G	Oxidative damage of 14-3-3 zeta and gamma isoforms in Alzheimer's disease and cerebral amyloid angiopathy	Neuroscience	2007	2009	24	17445990
Saracco MG	Greater occipital nerve block in chronic migraine.	Neurol Sci	2010	2011	12	20464617
Sarkola T	Withdrawn. Assessment of vascular phenotype using a novel very high resolution ultrasound technique in adolescents after aortic coarctation repair and/or stent implantation: relationship to central haemodynamics and left ventricular mass.	Heart	2011	2012	2	21917665
Saroea HG.	Common colds. Causes, potential cures, and treatment.	Can Fam Physician	1993	2010	199	8219868
Sarzi-Puttini P	Drug-induced lupus erythematosus	Autoimmunity	2005	2008	29	16373256
Sauer F	TAF(II)s mediate activation of transcription in the Drosophila embryo.	Cell	1996	1998	23	8980233
Savastano HI	Interaction between preexposure and overshadowing: further analysis of the extended comparator hypothesis	Q J Exp Psychol B	2003	2006	37	14578081
Sawada M	Ku70 suppresses the apoptotic translocation of Bax to mitochondria	Nat Cell Biol	2003	2007	48	12652308
Sawada M	Cytoprotective membrane-permeable peptides designed from the Bax-binding domain of Ku70	Nat Cell Biol	2003	2007	48	12652309
Sawada S	Downregulation of citrin, a mitochondrial AGC, is associated with apoptosis of hepatocytes.	Biochem Biophys Res Commun	2007	2011	46	18273444
Sawada S	Overexpression of caveolin-1 in adult T-cell leukemia.	Blood	2010	2010	5	20061557
Schaller B	Brain tumor and seizures: pathophysiology and its implications for treatment revisited	Epilepsia	2003	2003	2	12919395
Schatzberg SJ	Idiopathic granulomatous and necrotizing inflammatory disorders of the canine central nervous system.	Vet Clin North Am Small Anim Pract	2010	2010	6	19942059
Scheidt G	Are there two DNA methyltransferase gene families in plant cells? A new potential methyltransferase gene isolated from an Arabidopsis thaliana genomic library.	Nucleic Acids Res	1994	1994	8	8152926
Schlegel A	Caveolae and their coat proteins, the caveolins: from electron microscopic novelty to biological launching pad	J Cell Physiol	2001	2002	15	11169971
Schmidt SC	Long-term results and risk factors influencing outcome of major bile duct injuries following cholecystectomy	Br J Surg	2005	2006	23	15521078
Schofer JM	Images in emergency medicine. Ectopic pregnancy.	Ann Emerg Med	2005	2005	1	15940106
Schon JH	Efficient organic photovoltaic diodes based on doped pentacene	Nature	2000	2003	38	10667788
Schon JH	Ambipolar pentacene field-effect transistors and inverters	Science	2000	2002	33	10669410
Schon JH	A superconducting field-effect switch	Science	2000	2002	31	10784445
Schon JH	Fractional quantum hall effect in organic molecular semiconductors	Science	2000	2002	29	10875912
Schon JH	An organic solid state injection laser	Science	2000	2002	28	10915617
Schön JH	Self-assembled monolayer organic field-effect transistors	Nature	2001	2003	17	11607026
Schön JH	Superconductivity in molecular crystals induced by charge injection	Nature	2000	2003	20	10963589
Schön JH	Superconductivity at 52 K in hole-doped C60	Nature	2000	2003	28	11117735
Schön JH	Gate-induced superconductivity in a solution-processed organic polymer film	Nature	2001	2003	24	11242074
Schön JH	Superconductivity in single crystals of the fullerene C70	Nature	2001	2003	17	11677603
Schön JH	Superconductivity in CaCuO2 as a result of field-effect doping	Nature	2001	2003	16	11719801
Schön JH	Universal crossover from band to hopping conduction in molecular organic semiconductors	Phys Rev Lett	2001	2002	20	11329338
Schön JH	Field-effect modulation of the conductance of single molecules	Science	2001	2002	11	11701891
Schön JH	A light-emitting field-effect transistor	Science	2000	2002	24	11062124
Schön JH	Josephson junctions with tunable weak links	Science	2001	2002	19	11303093
Schön JH	High-temperature superconductivity in lattice-expanded C60	Science	2001	2002	14	11533443
Schön JH	Field-induced superconductivity in a spin-ladder cuprate	Science	2001	2003	20	11577230
Schramke V	RNA-interference-directed chromatin modification coupled to RNA polymerase II transcription	Nature	2005	2005	4	15965464
Schramke V	Hairpin RNAs and retrotransposon LTRs effect RNAi and chromatin-based gene silencing	Science	2003	2005	26	12869699
Schreiber TD	The integrin {alpha}9{beta}1 on hematopoietic stem and progenitor cells: involvement in cell adhesion, proliferation and differentiation.	Haematologica	2010	2010	1	19797727
Schroeder C	First person account: My dream life, a normal life.	Schizophr Bull	2004	2009	59	15954208
Schulz JB	Neuronal pathology in Parkinson's disease	Cell Tissue Res	2004	2005	6	15365812
Schulz S	Inhibition of protein farnesyltransferase: a possible mechanism of tumor prevention by dehydroepiandrosterone sulfate.	Carcinogenesis	1994	1995	6	7955120
Schulz-Stübner S	A new rule for femoral nerve blocks	Reg Anesth Pain Med	2005	2006	9	16135352
Schwarz JB	Novel role of the CXC chemokine receptor 3 in inflammatory response to arterial injury: involvement of mTORC1.	Circ Res	2009	2011	28	19059841
Schweitzer W	Evaluation of 3D surface scanners for skin documentation in forensic medicine: comparison of benchmark surfaces	BMC Med Imaging	2007	2008	12	17266746
Schwerdtle RF	Allelic losses at chromosomes 1p, 2p, 6p, 10p, 13q, 17p, and 21q significantly correlate with the chromophobe subtype of renal cell carcinoma.	Cancer Res	1996	1999	33	8674042
Schwerdtle RF	Loss of heterozygosity studies and deletion mapping identify two putative chromosome 14q tumor suppressor loci in renal oncocytomas.	Cancer Res	1997	1999	17	9371493
Schywalsky M	Pharmacokinetics and pharmacodynamics of the new propofol prodrug GPI 15715 in rats.	Eur J Anaesthesiol	2003	2010	85	12650488
Scott R	DNA evidence in jury trials: the CSI effect	J Law Med	2010	2011	3	21355427
Scroop R	Paradoxical cerebral arterial embolization of cement during intraoperative vertebroplasty: case report	AJNR Am J Neuroradiol	2002	2004	22	12006295
Sebastianelli A	Tn5530 from Burkholderia cepacia strain 2a encodes a chloride channel protein essential for the catabolism of 2,4-dichlorophenoxyacetic acid.	Environ Microbiol	2007	2008	19	17227430
Sebastiani P	Genetic signatures of exceptional longevity in humans.	Science	2010	2011	12	20595579
Seelig HP	Molecular genetic analyses of a 376-kilodalton Golgi complex membrane protein (giantin)	Mol Cell Biol	1994	1995	9	7511208
Seely KA	The dietary polyphenols trans-resveratrol and curcumin selectively bind human CB1 cannabinoid receptors with nanomolar affinities and function as antagonists/inverse agonists.	J Pharmacol Exp Ther	2009	2009	5	19359525
Seino Y	A Utstein-style analysis of prognostic factors related to survival in out-of-hospital cardiac arrests in Akita-City, Japan	Tohoku J Exp Med	2001	2002	7	11642338
Seki T	GINS is a DNA polymerase epsilon accessory factor during chromosomal DNA replication in budding yeast	J Biol Chem	2006	2008	21	16714283
Sekler I	A cluster of cytoplasmic histidine residues specifies pH dependence of the AE2 plasma membrane anion exchanger.	Cell	1996	1997	12	8808628
Sen P	Activation of p38MAPK by repetitive low-grade oxidative stress leads to pro-survival effects	Biochim Biophys Acta	2007	2008	11	17196679
Seo SH	The NS1 gene of H5N1 influenza viruses circumvents the host anti-viral cytokine responses.	Virus Res	2004	2010	69	15163498
Serrano Ocana G	Neurocysticercosis in patients presenting with epilepsy at St Elizabeth's Hospital, Lusikisiki.	S Afr Med J	2009	2010	9	19908618
Sesin GP	Oral clindamycin and ciprofloxacin therapy for diabetic foot infections.	Pharmacotherapy	1990	1990	2	2190194
Seto H	Effect of heat- and steam-generating sheet on daily activities of living in patients with osteoarthritis of the knee: randomized prospective study	J Orthop Sci	2008	2008	6	18528650
Seyedmajidi M	Squamous cell carcinoma of the tongue in a 13-year-old boy.	Arch Iran Med	2008	2010	22	18426330
Seyedmajidi M	Peripheral calcifying odontogenic cyst.	Arch Iran Med	2009	2010	10	19400612
Sezen B	C-C bond formation via C-H bond activation: catalytic arylation and alkenylation of alkane segments.	J Am Chem Soc	2002	2006	43	12418875
Sezen B	Selective C-arylation of free (NH)-heteroarenes via catalytic C-H bond functionalization.	J Am Chem Soc	2003	2006	37	12720429
Sezen B	Diversity synthesis via C-H bond functionalization: concept-guided development of new C-arylation methods for imidazoles.	J Am Chem Soc	2003	2006	33	12940740
Sezen B	Oxidative C-arylation of free (NH)-heterocycles via direct (sp3) C-H bond functionalization	J Am Chem Soc	2004	2006	17	15479077
Sezen B	Selective and catalytic arylation of N-phenylpyrrolidine: sp3 C-H bond functionalization in the absence of a directing group	J Am Chem Soc	2005	2006	11	15826142
Shah A	Fospropofol assay issues and impact on pharmacokinetic and pharmacodynamic evaluation.	Anesthesiology	2008	2010	17	18946316
Shah S	Is Chaalia/Pan Masala harmful for health? practices and knowledge of children of schools in Mahmoodabad and Chanesar Goth, Karachi.	J Pak Med Assoc	2009	2010	10	19757704
Shahabuddin S	Age-related changes in blood lymphocyte subsets of Saudi Arabian healthy children.	Clin Diagn Lab Immunol	1998	2000	26	9729529
Shalev J	Emergency hysteroscopic treatment of acute severe uterine bleeding	J Obstet Gynaecol	2004	2006	33	14766451
Shamim W	Nonsurgical reduction of the interventricular septum in patients with hypertrophic cardiomyopathy	N Engl J Med	2002	2003	5	12397190
Shamoon H	The influence of acute physiological increments of cortisol on fuel metabolism and insulin binding to monocytes in normal humans.	J Clin Endocrinol Metab	1980	1980	8	6987255
Shan R	Distinct roles of JNKs/p38 MAP kinase and ERKs in apoptosis and survival of HCD-57 cells induced by withdrawal or addition of erythropoietin.	Blood	1999	2001	14	10590051
Shao JQ	Angiotensin II receptor blocker provides pancreatic beta-cell protection independent of blood pressure lowering in diabetic db/db mice	Acta Pharmacol Sin	2007	2007	8	17241528
Shao ZM	p53 mutation in plasma DNA and its prognostic value in breast cancer patients	Clin Cancer Res	2001	2002	13	11489795
Shaukat N	First myocardial infarction in patients of Indian subcontinent and European origin: comparison of risk factors, management, and long term outcome.	BMJ	1997	1998	10	9066475
Sheikpranbabu S	Pigment epithelium-derived factor inhibits advanced glycation end-product-induced angiogenesis and stimulates apoptosis in retinal endothelial cells.	Life Sci	2009	2011	22	19818798
Shen BY	Sinistroposition of the gallbladder and common bile duct	Hepatobiliary Pancreat Dis Int	2005	2005	3	15908339
Shen H	Cellular and in vitro transport of glutathione conjugates by MRP.	Biochemistry	1996	1997	18	8639531
Shen Z	Nanoembossing induced ferroelectric lithography on PZT films for silver particle patterning.	ACS Nano	2011	2012	6	21838248
Shen Z	Intron-1 rs3761548 is related to the defective transcription of Foxp3 in psoriasis through abrogating E47/c-Myb binding.	J Cell Mol Med	2010	2010	1	20414968
Shen Z	Spatially selective photochemical reduction of silver on nanoembossed ferroelectric PZT nanowires.	Langmuir	2011	2012	9	21476531
Shi M	DNA-PKcs-PIDDosome: a nuclear caspase-2-activating complex with role in G2/M checkpoint maintenance.	Cell	2009	2011	26	19203584
Shi S	Development and validation of an LC-MS method with electrospray ionization for quantitation of digoxin in human plasma and urine: application to a pharmacokinetic study	J Chromatogr B Analyt Technol Biomed Life Sci	2008	2009	4	18922744
Shih HC	Estimation of progression of multi-state chronic disease using the Markov model and prevalence pool concept.	BMC Med Inform Decis Mak	2007	2009	24	17996074
Shimada T	Dual suppression of adipogenesis by cigarette smoke through activation of the aryl hydrocarbon receptor and induction of endoplasmic reticulum stress.	Am J Physiol Endocrinol Metab	2009	2011	31	19141685
Shimizu KK	Darwinian selection on a selfing locus	Science	2004	2008	40	15604405
Shin JJ	Localization of BmpA on the exposed outer membrane of Borrelia burgdorferi by monospecific anti-recombinant BmpA rabbit antibodies	Infect Immun	2004	2008	54	15039353
Shiyovich A	Respiratory stress response: a novel diagnostic method for detection of significant coronary artery disease from finger pulse wave analysis during brief respiratory exercise.	Am J Med Sci	2010	2011	9	20234302
Shokeir T	Submucous myomas and their implications in the pregnancy rates of patients with otherwise unexplained primary infertility undergoing hysteroscopic myomectomy: a randomized matched control study.	Fertil Steril	2010	2011	14	19406399
Shomar B	Groundwater contaminations and health perspectives in developing world case study: Gaza Strip.	Environ Geochem Health	2011	2012	10	20577784
Si J	The retinoic acid receptor/CaMKII interaction: pharmacologic inhibition of CaMKII enhances the differentiation of myeloid leukemia cells	Blood Cells Mol Dis	2007	2009	18	17644368
Siddiqui A	Colonic stent versus surgery for the management of acute malignant colonic obstruction: a decision analysis	Aliment Pharmacol Ther	2007	2008	4	17848183
Siddiqui FA	Purification and immunological characterization of DNA polymerase-alpha from human acute lymphoblastic leukemia cells.	Biochim Biophys Acta	1983	1997	165	6405790
Siegers K	TRiC/CCT cooperates with different upstream chaperones in the folding of distinct protein classes	EMBO J	2003	2008	51	14517260
Simmons WA	A new MHC locus that influences class I peptide presentation.	Immunity	1997	1999	23	9390688
Simmons WA	Sharing of an HLA-B27-restricted H-Y antigen between rat and mouse.	Immunogenetics	1993	2000	80	8344721
Simmons WA	Rat MHC-linked peptide transporter alleles strongly influence peptide binding by HLA-B27 but not B27-associated inflammatory disease.	J Immunol	1996	1999	45	8568273
Simmons WA	Novel HY peptide antigens presented by HLA-B27.	J Immunol	1997	1999	26	9300696
Simon LS	The treatment of rheumatoid arthritis	Best Pract Res Clin Rheumatol	2004	2008	44	15301984
Singh D	The effect of quercetin, a bioflavonoid on ischemia/reperfusion induced renal injury in rats	Arch Med Res	2004	2008	47	15631872
Singh D	Protective effect of catechin on ischemia-reperfusion-induced renal injury in rats	Pharmacol Rep	2005	2008	44	15849379
Singh D	Effect of trimetazidine on renal ischemia/reperfusion injury in rats	Pharmacol Res	2004	2008	37	15501702
Siristatidis C	Immunological factors and their role in the genesis and development of endometriosis	J Obstet Gynaecol Res	2006	2009	36	16594919
Sivani C	Determination of Co(II) in water and soil samples using spectrophotometry coupled with preconcentration on 4-amino methyl pyridine anchored silica gel column	J Hazard Mater	2007	2008	12	17222507
Sixt SU	Detection of ubiquityl-calmodulin conjugates with a novel high-molecular weight ubiquitylprotein-isopeptidase in rabbit tissues.	Eur J Med Res	2010	2011	12	21156402
Sjöstrand M	Delayed transcapillary delivery of insulin to muscle interstitial fluid after oral glucose load in obese subjects	Diabetes	2005	2005	6	15616023
Skarda J	RNA editing in human cancer: review.	APMIS	2009	2010	8	19664125
Slutsky	The systolic arterial pressure/end-systolic volume relationship in patients with severe left ventricular dysfunction.	Cardiovasc Intervent Radiol	1984	1987	35	6375866
Slutsky R	Radionuclide evaluation of the systolic blood pressure/end-systolic volume relationship: response to pharmacologic agents in patients with coronary artery disease.	Am Heart J	1983	1986	38	6401372
Slutsky RA	Pulmonary density distribution in experimental and clinical cardiogenic pulmonary edema evaluated by computed transmission tomography.	Am Heart J	1984	1986	19	6380255
Slutsky RA	Intravascular and extravascular pulmonary fluid volumes during chronic experimental left ventricular dysfunction.	Am Heart J	1984	1986	18	6382990
Slutsky RA	In vivo validation of the thermal-green dye technique for measuring extravascular lung water.	Crit Care Med	1985	1987	22	3886293
Slutsky RA	Radionuclide analysis of sequential changes in central circulatory volumes: inspiration, expiration, and the Valsalva maneuver.	Crit Care Med	1983	1987	39	6416748
Slutsky RA	Regional blood volume changes during acute pericardial tamponade.	Crit Care Med	1983	1987	41	6349935
Slutsky RA	Phenylephrine stress in the evaluation of patients with congestive cardiomyopathies.	Invest Radiol	1983	1986	35	6345451
Slutsky RA	Thallium pulmonary scintigraphy. Relationship to pulmonary fluid volumes during left atrial hypertension and the acute release of pressure.	Invest Radiol	1984	1986	15	6392156
Slutsky RA	Effects of transient coronary ischemia and reperfusion on myocardial edema formation and in vitro magnetic relaxation times.	J Am Coll Cardiol	1984	1987	34	6371098
Slutsky RA	Myocardial infarct size determined by computed transmission tomography in canine infarcts of various ages and in the presence of coronary reperfusion.	J Am Coll Cardiol	1984	1987	39	6361100
Slutsky RA	Computed tomographic analysis of the effects of hyperosmolar mannitol and methylprednisolone on myocardial infarct size.	J Am Coll Cardiol	1985	1985	10	3155760
Slutsky RA	Effects of beta-adrenergic blockade on the natural progression of myocardial infarct size and compensatory hypertrophy.	J Am Coll Cardiol	1985	1985	7	3157734
Slutsky RA	Effect of prolonged renal dysfunction on intravascular and extravascular pulmonary fluid volumes during left atrial hypertension.	Proc Soc Exp Biol Med	1985	1987	26	3887416
Slutsky RA	Extravascular lung water in patients with mitral stenosis: relationship to pulmonary capillary wedge pressure and Kerley B lines.	Radiology	1984	1986	14	6385104
Slutsky RA	Chest radiographs in congestive heart failure: response to therapy in acute and chronic heart disease.	Radiology	1985	1986	10	3881789
Slutsky RA	Extravascular lung water: effects of using ionic contrast media at varying levels of left atrial pressure and during myocardial ischemia.	Radiology	1984	1986	16	6379743
Slutsky RA	Extravascular lung water: effects of intravenous ionic and non-ionic (lopamidol) contrast media during ischemia.	Radiology	1985	1986	21	3883412
Smith JD	Localization of the supraorbital, infraorbital, and mental foramina using palpable, bony landmarks.	Clin Anat	2010	2010	3	20169619
Smith RW	The influence of gravity on the precise measurement of solute diffusion coefficients in dilute liquid metals and metalloids	Ann N Y Acad Sci	2002	2009	85	12446313
Smith RW	The measurement of solute diffusion coefficients in dilute liquid alloys: the influence of unit gravity and g-jitter on buoyancy convection	Ann N Y Acad Sci	2004	2009	57	15644350
Smith RW	Gravity-induced anomalies in interphase spacing reported for binary eutectics	Ann N Y Acad Sci	2002	2009	85	12446324
Smith T	Arachidonic acid and nonsteroidal anti-inflammatory drugs induce conformational changes in the human prostaglandin endoperoxide H2 synthase-2 (cyclooxygenase-2)	J Biol Chem	2000	2004	38	11006278
Soboleva GM	Genetic aberrations in tissue inhibitor of metalloproteinases-3 lead to manifestations of the myofibroblast phenotype in mouse fibroblasts and fibroblasts of patients with Sorsby fundus dystrophy	Bull Exp Biol Med	2007	2009	27	17970209
Sogawa K	Induction of apoptosis and inhibition of DNA topoisomerase-I in K-562 cells by a marine microalgal polysaccharide	Life Sci	2000	2002	31	10794503
Sohrab S	Management of central airway obstruction	Clin Lung Cancer	2007	2008	18	17562229
Solowiej E	Application of sulforaphane: histopathological study of intraportal transplanted pancreatic islets into livers of diabetic rats	Transplant Proc	2006	2009	41	16504726
Sołowiej E	Application of sulforaphane--does it lead to improvement of islet graft survival after warm and/or cold ischemia	Ann Transplant	2004	2009	58	15759553
Soman V	Glucagon and insulin binding to liver membranes in a partially nephrectomized uremic rat model.	J Clin Invest	1977	1980	37	326810
Soman V	Glucagon binding and adenylate cyclase activity in liver membranes from untreated and insulin-treated diabetic rats.	J Clin Invest	1978	1980	29	205552
Soman V	Insulin binding and insulin sensitivity in isolated growth hormone deficiency.	N Engl J Med	1978	1980	24	360062
Soman V	Regulation of the glucagon receptor by physiological hyperglucagonaemia.	Nature	1978	1980	28	205799
Soman VR	Insulin binding to monocytes and insulin sensitivity in anorexia nervosa.	Am J Med	1980	1980	7	6985768
Soman VR	Direct evidence for downregulation of insulin receptors by physiologic hyperinsulinemia in man.	Diabetes	1980	1980	6	6986303
Soman VR	Increased insulin binding to monocytes after acute exercise in normal man.	J Clin Endocrinol Metab	1978	1980	28	400712
Soman VR	Effects of physiological infusion of epinephrine in normal humans: relationship between the metabolic response and beta-adrenergic binding.	J Clin Endocrinol Metab	1980	1980	9	6243667
Song HA	Stable aziridinium salts as versatile intermediates: isolation and regio- and stereoselective ring-opening and rearrangement.	Angew Chem Int Ed Engl	2009	2010	14	19142922
Song ZZ	Resynchronization of the infarcted myocardium	Int J Cardiol	2009	2009	4	19136170
Sotolongo JR Jr	Significance of asymptomatic bacteriuria in spinal cord injury patients on condom catheter.	J Urol	1990	1992	28	2329615
Sott C	Transforming growth factor-beta relieves stem cell factor-induced proliferation of myelogenous leukemia cells through inhibition of binding of the transcription factor NF-jun.	Blood	1994	1999	56	7521696
Souglakos J	Irinotecan plus weekly 5-fluorouracil and leucovorin as salvage treatment for patients with metastatic colorectal cancer: a phase II trial	Dig Dis	2007	2008	13	17384515
Southgate RJ	PGC-1alpha gene expression is down-regulated by Akt- mediated phosphorylation and nuclear exclusion of FoxO1 in insulin-stimulated skeletal muscle	FASEB J	2005	2009	44	16203862
Southgate RJ	FOXO1 regulates the expression of 4E-BP1 and inhibits mTOR signaling in mammalian skeletal muscle.	J Biol Chem	2007	2009	24	17510058
Sowell J	Vitamin C conjugates of genotoxic lipid peroxidation products: structural characterization and detection in human plasma	Proc Natl Acad Sci U S A	2004	2007	33	15608056
Sowmeyan R	Effluent treatment process in molasses-based distillery industries: a review	J Hazard Mater	2008	2009	18	18178308
Spadaccini R	Structure and functional analysis of the MYND domain	J Mol Biol	2006	2008	23	16527309
Sparac V	What do contrast media add to three-dimensional power Doppler evaluation of adnexal masses?	Croat Med J	2000	2007	79	10962043
Spargo FJ	Dysregulation of muscle lipid metabolism in rats selectively bred for low aerobic running capacity	Am J Physiol Endocrinol Metab	2007	2007	6	17284571
Sparks LE	Volatile organic compound emissions from latex paint--Part 1. Chamber experiments and source model development.	Indoor Air	1999	2000	15	10195271
Spence RJ	An algorithm for total and subtotal facial reconstruction using an expanded transposition flap: a 20-year experience	Plast Reconstr Surg	2008	2008	6	18317129
Sperber K	Induction of apoptosis by HIV-1-infected monocytic cells	J Immunol	2003	2005	34	12538722
Srettabunjong S	A fatal heroin addict with myocardial lesion.	J Med Assoc Thai	2009	2010	10	19253806
Srikanth S	A prospective study of reversible dementias: frequency, causes, clinical profile and results of treatment	Neurol India	2005	2007	16	16230795
Srinivas V	Hypoxia-inducible factor 1alpha (HIF-1alpha) is a non-heme iron protein. Implications for oxygen sensing.	J Biol Chem	1998	1999	6	9660756
Srisilam K	Biotransformation of drugs by microbial cultures for predicting mammalian drug metabolism	Biotechnol Adv	2003	2004	20	14499135
Stahl SM	Neurochemistry of dopamine in Huntington's dementia and normal aging.	Arch Gen Psychiatry	1986	1989	42	2936315
Stahl SM	CSF monamine metabolites in movement disorders and normal aging.	Arch Neurol	1985	1989	51	2579626
Stalcup SA	Gestational changes in pulmonary converting enzyme activity in the fetal rabbit.	Circ Res	1978	1985	83	213200
Stalcup SA	Inhibition of converting enzyme activity by acute hypoxia in dogs.	J Appl Physiol	1979	1985	68	217854
Stalcup SA	Inhibition of angiotensin converting enzyme activity in cultured endothelial cells by hypoxia.	J Clin Invest	1979	1985	72	221532
Stapel DA	Coping with chaos: how disordered contexts promote stereotyping and discrimination.	Science	2011	2011	8	21474762
Starkey DJ	Fisheries and marine animal populations: learning from the long term.	PLoS One	2011	2011	1	21249209
Starkman JS	Voiding dysfunction following removal of eroded synthetic mid urethral slings	J Urol	2006	2006	3	16890687
Starnes HF Jr	Anti-IL-6 monoclonal antibodies protect against lethal Escherichia coli infection and lethal tumor necrosis factor-alpha challenge in mice.	J Immunol	1990	1992	15	2124237
Stefanelli P.	Emerging resistance in Neisseria meningitidis and Neisseria gonorrhoeae.	Expert Rev Anti Infect Ther	2011	2011	10	21342071
Stermitz FR	7,8-Benzoflavone: a phytotoxin from root exudates of invasive Russian knapweed	Phytochemistry	2003	2009	64	12943767
Stevenson M	Characterizing the clinical relevance of an embryonic stem cell phenotype in lung adenocarcinoma.	Clin Cancer Res	2009	2012	27	19996213
Sticklen MB.	Plant genetic engineering for biofuel production: towards affordable cellulosic ethanol.	Nat Rev Genet	2008	2010	22	18487988
Stoica GE	Estradiol rapidly activates Akt via the ErbB2 signaling pathway	Mol Endocrinol	2003	2004	15	12554767
Stoica GE	Heregulin-beta1 regulates the estrogen receptor-alpha gene expression and activity via the ErbB2/PI 3-K/Akt pathway	Oncogene	2003	2005	23	12687010
Strahan JE	Back to basics: expanding the applicability of the bilobed flap.	J Drugs Dermatol	2008	2009	4	19110737
Strasser H	Autologous myoblasts and fibroblasts versus collagen for treatment of stress urinary incontinence in women: a randomised controlled trial	Lancet	2007	2008	15	17604800
Strasser H	Transurethral ultrasonography-guided injection of adult autologous stem cells versus transurethral endoscopic injection of collagen in treatment of urinary incontinence.	World J Urol	2007	2010	38	17701044
Stricker RB	Target platelet antigen in homosexual men with immune thrombocytopenia.	N Engl J Med	1985	1991	72	2997609
Struys MM	AQUAVAN injection, a water-soluble prodrug of propofol, as a bolus injection: a phase I dose-escalation comparison with DIPRIVAN (part 2): pharmacodynamics and safety.	Anesthesiology	2005	2010	54	16192765
Stucki G	Value and application of the ICF in rehabilitation medicine	Disabil Rehabil	2003	2009	66	12959337
Stueckle CA	Diagnostic value of proton MR spectroscopy in peripheral arterial occlusive disease: a prospective evaluation	AJR Am J Roentgenol	2006	2007	9	17056923
Stumvoll M	Two novel prevalent polymorphisms in the hormone-sensitive lipase gene have no effect on insulin sensitivity of lipolysis and glucose disposal	J Lipid Res	2001	2002	9	11714847
Su CT	The depolarization response element in acetylcholine receptor genes is a dual-function E box.	FEBS Lett	1995	1998	33	7789530
Subrahmanyam P	Simple, selective and sensitive spectrophotometric determination of fenitrothion using novel chromogenic reagent	J Hazard Mater	2007	2008	11	17188809
Subramaniasivam N	Gastrojejunocolic fistula following surgery for peptic ulcer.	Trop Gastroenterol	1997	1998	3	9612105
Sud N	Protein kinase Cdelta regulates endothelial nitric oxide synthase expression via Akt activation and nitric oxide generation.	Am J Physiol Lung Cell Mol Physiol	2008	2011	45	18192589
Sud N	Caveolin 1 is required for the activation of endothelial nitric oxide synthase in response to 17beta-estradiol.	Mol Endocrinol	2010	2011	6	20610538
Sudbø J	Novel management of oral cancer: a paradigm of predictive oncology	Clin Med Res	2004	2007	35	15931363
Sudbø J	Risk markers of oral cancer in clinically normal mucosa as an aid in smoking cessation counseling	J Clin Oncol	2005	2006	21	15774785
Sudbø J	Comparison of histological grading and large-scale genomic status (DNA ploidy) as prognostic tools in oral dysplasia	J Pathol	2001	2007	66	11439362
Sudbø J	Non-steroidal anti-inflammatory drugs and the risk of oral cancer: a nested case-control study	Lancet	2005	2006	4	16226613
Sudbø J	DNA content as a prognostic marker in patients with oral leukoplakia	N Engl J Med	2001	2006	67	11320386
Sudbø J	The influence of resection and aneuploidy on mortality in oral leukoplakia	N Engl J Med	2004	2006	31	15070790
Sudbø J	Cyclooxygenase-2 (COX-2) expression in high-risk premalignant oral lesions	Oral Oncol	2003	2007	45	12747975
Sudbø J	Molecular based treatment of oral cancer	Oral Oncol	2003	2007	40	13679198
Sudbø J	Abnormal DNA content predicts the occurrence of carcinomas in non-dysplastic oral white patches	Oral Oncol	2001	2007	66	11564576
Sudbø J	When is an oral leukoplakia premalignant?	Oral Oncol	2002	2007	52	12570065
Suherman SK	The effects of Implanon on lipid metabolism in comparison with Norplant.	Contraception	1999	2004	60	10717780
Sukhikh GT	Sorsby fundus dystrophy-related mutation in tissue inhibitor of metalloproteinases-3 impairs regulation of its expression in mouse fibroblasts	Bull Exp Biol Med	2007	2009	28	18019015
Sułkowska JI	Stretching to understand proteins - a survey of the protein data bank	Biophys J	2008	2008	11	17704142
Sullivan JC	Elevated expression of isopeptide bond cross-links contributes to fibrosis in scleroderma and the healing wounds of tight skin mice.	Wound Repair Regen	2008	2010	24	19128265
Suma V	Isolated subacute effusive and nonconstrictive epicarditis masquerading as a right atrial mass.	Echocardiography	2009	2010	13	19490015
Sumanth KN	Glass embedded in labial mucosa for 20 years	Indian J Dent Res	2008	2008	3	18445936
Sun B	High-resolution analysis of genomic profiles of hepatocellular carcinoma cells with differential osteopontin expression	Cancer Biol Ther	2008	2008	1	18717013
Sun BY	Retracted: Long-term copper toxicity in apple trees (Malus pumila Mill) and bioaccumulation in fruits.	Environ Toxicol	2010	2010	7	20082444
Sun LM	The effect of plagiochin E alone and in combination with fluconazole on the ergosterol biosynthesis of Candida albican	Biol Pharm Bull	2009	2009	5	19122277
Sun MF	Defective binding of factor XI-N248 to activated human platelets	Blood	2001	2007	77	11418471
Sun QM	High-level expression and purification of recombinant huGM-CSF (9-127)/IL-6 (29-184) fusion protein in Escherichia coil	Protein Expr Purif	2005	2007	20	15935697
Sun W	Cloning of the cDNA encoding a neuronal myosin heavy chain from mammalian brain and its differential expression within the central nervous system.	J Mol Biol	1992	1997	61	1569576
Sun WD	A unique cellular myosin II exhibiting differential expression in the cerebral cortex.	Biochem Biophys Res Commun	1991	1997	76	1998509
Sun X	Sepsis induces the transcription of the glucocorticoid receptor in skeletal muscle cells	Clin Sci (Lond)	2003	2004	15	12797863
Sun X	Effect of burn injury on glucocorticoid receptor binding activity in rat muscle	J Surg Res	2004	2004	9	15013361
Sun YE	Oxidative stability of unsaturated monoacyl trehalose in aqueous solution.	J Agric Food Chem	2009	2009	2	19290641
Sung M	Asp 280 residue is important in the activity of the Escherichia coli leader peptidase.	Exp Mol Med	1999	1999	6	10410304
Suttner S	The influence of allogeneic red blood cell transfusion compared with 100% oxygen ventilation on systemic oxygen transport and skeletal muscle oxygen tension after cardiac surgery.	Anesth Analg	2004	2011	74	15281492
Suttner S	Continuous intra- and postoperative thoracic epidural analgesia attenuates brain natriuretic peptide release after major abdominal surgery.	Anesth Analg	2005	2011	68	16116011
Suttner S	Influence of continuous perioperative beta-blockade in combination with phosphodiesterase inhibition on haemodynamics and myocardial ischaemia in high-risk vascular surgery patients.	Br J Anaesth	2009	2011	22	19336536
Suttner S	Noninvasive assessment of cardiac output using thoracic electrical bioimpedance in hemodynamically stable and unstable patients after cardiac surgery: a comparison with pulmonary artery thermodilution.	Intensive Care Med	2006	2011	55	17039348
Suttner SW	The effects of sodium nitroprusside-induced hypotension on splanchnic perfusion and hepatocellular integrity.	Anesth Analg	1999	2011	137	10589610
Suttner SW	Cost analysis of target-controlled infusion-based anesthesia compared with standard anesthesia regimens.	Anesth Analg	1999	2011	148	9895070
Suttner SW	Low-flow desflurane and sevoflurane anesthesia minimally affect hepatic integrity and function in elderly patients.	Anesth Analg	2000	2011	130	10866914
Suttner SW	The influence of hyperoxic ventilation during sodium nitroprusside-induced hypotension on skeletal muscle tissue oxygen tension.	Anesthesiology	2002	2011	108	11981149
Suttner SW	Cerebral effects and blood sparing efficiency of sodium nitroprusside-induced hypotension alone and in combination with acute normovolaemic haemodilution.	Br J Anaesth	2001	2011	116	11878519
Suvardhan K	Studies of selenium in environmental samples and synthetic mixtures by spectrophotometry	Chemosphere	2006	2008	27	16040081
Suvardhan K	Novel analytical reagent for the application of cloud-point preconcentration and flame atomic absorption spectrometric determination of nickel in natural water samples	J Hazard Mater	2007	2008	11	17110022
Suzuki A	SADS: A new component of Fas-DISC is the accelerator for cell death signaling and is downregulated in patients with colon carcinoma	Nat Med	2001	2001	5	11135621
Suzuki M	Primary structure and functional expression of a novel non-selective cation channel.	Biochem Biophys Res Commun	1998	2005	88	9439634
Suzuki N	Serial quantitative coronary analyses for the evaluation of one-year change in saphenous vein grafts	Ann Thorac Surg	2008	2008	9	18222257
Swift IE	Retention of the 4-pro-R hydrogen atom of mevalonate at C-2,2' of bacterioruberin in Halobacterium halobium.	Biochem J	1980	2005	304	7406867
Swift IE	Stereochemistry of allene biosynthesis and the formation of the acetylenic carotenoid diadinoxanthin and peridinin (C37) from neoxanthin.	Biochem J	1981	2005	286	7337715
Szépfalusi Z	The maturation of the fetal and neonatal immune system	J Nutr	2008	2008	3	18716186
Tadros MI	The influence of sodium hyaluronate, L-leucine and sodium taurocholate on the nebulization of aqueous betamethasone-17-valerate suspensions.	AAPS PharmSciTech	2008	2009	20	18446488
Taechowisan T	Anti-inflammatory activity of 4-arylcoumarins from endophytic Streptomyces aureofaciens CMUAc130 in murine macrophage RAW 264.7 cells.	Immunol Invest	2007	2009	30	17365020
Taechowisan T	Secondary metabolites from endophytic Streptomyces aureofaciens CMUAc130 and their antifungal activity	Microbiology	2005	2007	22	15870476
Taghian A	In vitro split-dose recovery of glioblastoma multiforme.	Radiat Res	1993	1996	40	8386388
Tahmaz L	Effect of hypothyroidism on the testes in mature rats and treatment with levothyroxine and zinc	Andrologia	2000	2009	81	10755190
Tai YT	CS1 promotes multiple myeloma cell adhesion, clonogenic growth, and tumorigenicity via c-maf-mediated interactions with bone marrow stromal cells.	Blood	2009	2010	12	19196658
Taira T	Increased serum high mobility group box-1 level in Churg-Strauss syndrome	Clin Exp Immunol	2007	2008	19	17437420
Takabayashi K	Induction of a homeostatic circuit in lung tissue by microbial compounds	Immunity	2006	2008	25	16618605
Takahashi H	A SADS defect in tumor cells provides optimism	Nat Med	2001	2001	5	11135609
Takamatsu R	Inhibition of Akt/GSK3beta signalling pathway by Legionella pneumophila is involved in induction of T-cell apoptosis.	Biochem J	2010	2011	12	20102336
Takamatsu R	Molecular characterization of Legionella pneumophila-induced interleukin-8 expression in T cells.	BMC Microbiol	2010	2011	17	20051107
Takeshima E	NF-kappaB activation by Helicobacter pylori requires Akt-mediated phosphorylation of p65.	BMC Microbiol	2009	2011	28	19216748
Takeshima E	Helicobacter pylori-induced interleukin-12 p40 expression.	Infect Immun	2009	2011	21	19179414
Talukdar V	Changing from computing grid to knowledge grid in life-science grid.	Biotechnol J	2009	2011	16	19579217
Tamiolakis D	CD30 (Ki-1) molecule expression in human embryonal epithelial cells of the basal layer of the developing epidermis and epidermal buds and its potential significance for embryogenesis	Acta Dermatovenerol Alp Panonica Adriat	2005	2009	48	16200333
Tamiolakis D	Jaw bone metastases: four cases	Acta Dermatovenerol Alp Panonica Adriat	2007	2009	30	17992450
Tamiolakis D	NCL-CD30 staining of epithelial cells in the basal germinative layer of the epidermis and epithelial buds during foetal skin development.	Clin Exp Med	2005	2010	60	16362798
Tamiolakis D	Intraoperative touch imprint cytological analysis of sentinel lymph nodes for the presence of metastases in breast cancer	Onkologie	2006	2007	15	16974114
Tamura S	A new quassinoid, ailantinol H from Ailanthus altissima	Nat Prod Res	2006	2009	36	17127664
Tan H	A novel pseudovirus encoding Diphtheriatoxin A fragment eliminates autoantibody-producing B cells and inhibits lupus in the BWF1 mouse model.	Immunol Lett	2009	2011	19	19660498
Tanaka K	A zinc finger transcription factor, alphaA-crystallin binding protein 1, is a negative regulator of the chondrocyte-specific enhancer of the alpha1(II) collagen gene.	Mol Cell Biol	2000	2006	73	16782903
Tanaka K	A Krüppel-associated box-zinc finger protein, NT2, represses cell-type-specific promoter activity of the alpha 2(XI) collagen gene	Mol Cell Biol	2002	2009	53	12024037
Taneepanichskul S	Norelgestromin/ethinyl estradiol transdermal system.	J Med Assoc Thai	2005	2010	57	17722322
Tang YX	Cloning and expression of the AtGRP9 gene related to salt stress tolerance in Arabidopsis thaliana	Sheng Wu Hua Xue Yu Sheng Wu Wu Li Xue Bao (Shanghai)	2002	2003	2	12417916
Tanji H	Aberrant expression of the transcription factor Twist in adult T-cell leukemia.	Blood	2010	2010	7	20071663
Tanriverdi H	Effect of obstructive sleep apnea on aortic elastic parameters: relationship to left ventricular mass and function.	Circ J	2006	2010	45	16723796
Tanskanen M	Severe ataxia with neuropathy in hereditary gelsolin amyloidosis.	Amyloid	2009	2009	6	19557557
Tao J	Induced endothelial cells enhance osteogenesis and vascularization of mesenchymal stem cells.	Cells Tissues Organs	2009	2009	1	19420896
Tao YG	Nuclear factor kappa B (NFkappaB) dependent modulation of Epstein-Barr virus latent membrane protein 1 (LMP1) in epidermal growth factor receptor (EGFR) promoter activity	Virus Res	2004	2004	3	15177893
Taoka Y	Activated protein C reduces the severity of compression-induced spinal cord injury in rats by inhibiting activation of leukocytes.	J Neurosci	1998	2011	160	9454848
Tarkka T	Nucleotide recognition by histone H1 involves specific protein structures.	Arch Biochem Biophys	1994	1995	12	8179311
Tattersall MH	When the treatment goal is not cure: are patients informed adequately?	Support Care Cancer	2002	2011	111	12029431
Taub J	A cytosolic catalase is needed to extend adult lifespan in C. elegans daf-C and clk-1 mutants.	Nature	1999	2003	45	10335847
Tayebi M	PrP-specific camel antibodies with the ability to immunodetect intracellular prion protein.	J Gen Virol	2010	2011	8	20375226
Taylor AH	The progesterone receptor in human term amniochorion and placenta is isoform C	Endocrinology	2006	2008	28	16254035
Tchernof A	Body fat distribution, the menopause transition, and hormone replacement therapy	Diabetes Metab	2000	2006	76	10705099
Terazawa E	Severe anaphylactic reaction due to a chlorhexidine-impregnated central venous catheter.	Anesthesiology	1998	1999	9	9822040
Terleth C	Differential repair of UV damage in Saccharomyces cerevisiae is cell cycle dependent.	EMBO J	1990	1992	18	2202594
Terzis JK	Corneal neurotization: a novel technique for the anesthetic cornea.	Cornea	2010	2010	4	20489582
Tesfay HS	Nucleotide sequences of genes encoding heat-stable and heat-labile glyceraldehyde-3-phosphate dehydrogenases; amino acid sequence and protein thermostability.	Gene	1989	1990	11	2684782
Tewari A	Preliminary report: effects of interleukin-1 on platelet counts.	Lancet	1990	1992	23	1975894
Teyssot B	Prolactin induces release of a factor from membranes capable of stimulating beta-casein gene transcription in isolated mammary cell nuclei.	Proc Natl Acad Sci U S A	1981	1985	42	7031659
Thakkar H	Pro-survival function of Akt/protein kinase B in prostate cancer cells. Relationship with TRAIL resistance	J Biol Chem	2001	2002	10	11461904
Thall PF	Some ethical issues in phase II trials in acute leukemia	Clin Adv Hematol Oncol	2005	2006	2	16555436
Thangadurai D	Characterization of a new decahydropyridoquinoline from Indigofera longeracemosa Boiv. ex Baill. (Fabaceae)	Nat Prod Lett	2001	2004	35	11833624
Thangadurai D	Indigoferabietone, a novel abietane diterpenoid from Indigofera longeracemosa with potential antituberculous and antibacterial activity	Pharmazie	2002	2004	18	12426956
Thanomsub B	Chemical structures and biological activities of rhamnolipids produced by Pseudomonas aeruginosa B189 isolated from milk factory waste	Bioresour Technol	2007	2009	33	16781144
Thomas JM	STEALTH matters: a novel paradigm of durable primate allograft tolerance	Immunol Rev	2001	2008	74	11782260
Thomas JM	Peritransplant tolerance induction in macaques: early events reflecting the unique synergy between immunotoxin and deoxyspergualin.	Transplantation	1999	2008	104	10609942
Thomas JM	Durable donor-specific T and B cell tolerance in rhesus macaques induced with peritransplantation anti-CD3 immunotoxin and deoxyspergualin: absence of chronic allograft nephropathy	Transplantation	2000	2006	74	10910269
Thompson JA	Heparin-binding growth factor 1 induces the formation of organoid neovascular structures in vivo.	Proc Natl Acad Sci U S A	1989	1992	34	2479012
Thompson PD	A history of medical reports on the Boston Marathon: 112 years and still running.	Med Sci Sports Exerc	2009	2009	4	19127202
Threeprom J	(S)-(+)-2-octanol as a chiral oil core for the microemulsion electrokinetic chromatographic separation of chiral basic drugs	Anal Sci	2007	2008	8	17878580
Tian E	An inhibitor of O-glycosylation induces apoptosis in NIH3T3 cells and developing mouse embryonic mandibular tissues	J Biol Chem	2004	2008	39	15342645
Tian H	Dose dependency of Disp1 and genetic interaction between Disp1 and other hedgehog signaling components in the mouse	Development	2004	2005	16	15269168
Tidmarsh GF	Identification of a novel bone marrow-derived B-cell progenitor population that coexpresses B220 and Thy-1 and is highly enriched for Abelson leukemia virus targets.	Mol Cell Biol	1989	1996	88	2474759
Tidy JA	High rate of human papillomavirus type 16 infection in cytologically normal cervices.	Lancet	1989	1989	10	2563804
Tidy JA	Relation between infection with a subtype of HPV16 and cervical neoplasia.	Lancet	1989	1989	6	2566780
Tieming H	Rapid determination of time-resolved fluoroimmunoassay for medroxyprogesterone acetate residues in pork tissues and comparison with liquid chromatography and tandem mass spectrometry	J Fluoresc	2006	2007	12	17061163
Tofilon PJ	Polyamine depletion influences drug-induced chromosomal damage.	Science	1982	1989	80	6810463
Tofilon PJ	alpha-Difluoromethylornithine-induced polyamine depletion of 9L tumor cells modifies drug-induced DNA cross-link formation.	Science	1983	1989	65	6417790
Tolentino MJ	Intravitreal injection of vascular endothelial growth factor small interfering RNA inhibits growth and leakage in a nonhuman primate, laser-induced model of choroidal neovascularization	Retina	2004	2004	6	15076954
Tomazic M	Comparison of alterations in insulin signalling pathway in adipocytes from Type II diabetic pregnant women and women with gestational diabetes mellitus	Diabetologia	2002	2002	8	12032625
Tombler E	G protein-induced trafficking of voltage-dependent calcium channels.	J Biol Chem	2006	2011	65	16293615
Tomimori K	Helicobacter pylori induces CCL20 expression.	Infect Immun	2007	2011	38	17724069
Tomita M	Activation of hypoxia-inducible factor 1 in human T-cell leukaemia virus type 1-infected cell lines and primary adult T-cell leukaemia cells.	Biochem J	2007	2011	42	17576198
Tomita M	Curcumin targets Akt cell survival signaling pathway in HTLV-I-infected T-cell lines.	Cancer Sci	2006	2011	58	16630125
Tomita M	Epstein-Barr virus-encoded latent membrane protein 1 activates beta-catenin signaling in B lymphocytes.	Cancer Sci	2009	2011	21	19309363
Tomita M	Curcumin (diferuloylmethane) inhibits constitutive active NF-kappaB, leading to suppression of cell growth of human T-cell leukemia virus type I-infected T-cell lines and primary adult T-cell leukemia cells.	Int J Cancer	2006	2011	70	16106398
Tomita M	Overexpression of Aurora A by loss of CHFR gene expression increases the growth and survival of HTLV-1-infected T cells through enhanced NF-kappaB activity.	Int J Cancer	2009	2011	30	19230025
Tomita M	Aurora kinase inhibitor AZD1152 negatively affects the growth and survival of HTLV-1-infected T lymphocytes in vitro.	Int J Cancer	2010	2011	14	20091867
Tomita M	Human T-cell leukemia virus type 1 tax dysregulates beta-catenin signaling.	J Virol	2006	2011	51	16920823
Tomita M	Curcumin suppresses constitutive activation of AP-1 by downregulation of JunD protein in HTLV-1-infected T-cell lines.	Leuk Res	2006	2011	65	16157375
Tomita M	Inhibition of constitutively active Jak-Stat pathway suppresses cell growth of human T-cell leukemia virus type 1-infected T-cell lines and primary adult T-cell leukemia cells.	Retrovirology	2006	2011	57	16603085
Tomkins JL	Additive genetic breeding values correlate with the load of partially deleterious mutations.	Science	2010	2011	16	20466931
Tör M	Arabidopsis downy mildew resistance gene RPP27 encodes a receptor-like protein similar to CLAVATA2 and tomato Cf-9	Plant Physiol	2004	2007	31	15155873
Toska AG	Hepatitis B vaccination coverage levels among nurses in Greece: need for improvement.	South Med J	2011	2011	1	21297532
Tost J	Non-random, individual-specific methylation profiles are present at the sixth CTCF binding site in the human H19/IGF2 imprinting control region	Nucleic Acids Res	2006	2007	2	17012269
Toyosaka A	Intrahepatic metastases in hepatocellular carcinoma: evidence for spread via the portal vein as an efferent vessel.	Am J Gastroenterol	1996	1998	19	8759671
Tracy RB	Transcription-dependent R-loop formation at mammalian class switch sequences	EMBO J	2000	2001	18	10698946
Tracy RB	Stable RNA/DNA hybrids in the mammalian genome: inducible intermediates in immunoglobulin class switch recombination	Science	2000	2000	3	10807577
Treharne KJ	Protein kinase CK2, cystic fibrosis transmembrane conductance regulator, and the deltaF508 mutation: F508 deletion disrupts a kinase-binding site	J Biol Chem	2007	2008	17	17289674
Trotochaud AE	CLAVATA3, a multimeric ligand for the CLAVATA1 receptor-kinase	Science	2000	2003	34	10915623
Trucco A	Assembly of endogenous oskar mRNA particles for motor-dependent transport in the Drosophila oocyte.	Cell	2009	2010	11	19945381
Tsagias N	Cell recovery sufficient for adult transplantation by additional cord blood collection from placenta.	Transplant Proc	2007	2011	41	18089389
Tsai TL	Activation of P2X purinoceptors by ATP subsequent to an increase in reactive oxygen species causes enhanced laryngeal reflex reactivity in a rat model of extraoesophageal reflux.	Gut	2007	2011	38	17761782
Tsay SL	Acupoints massage in improving the quality of sleep and quality of life in patients with end-stage renal disease.	J Adv Nurs	2003	2011	96	12670382
Tseng E	Dietary protein source and plasma lipid profiles of infants.	Pediatrics	1990	1990	6	2242108
Tucker P	The effects of age and shiftwork on perceived sleep problems: results from the VISAT-combined longitudinal and cross-sectional study.	J Occup Environ Med	2010	2010	4	20357676
Tulin EE	SF20/IL-25, a novel bone marrow stroma-derived growth factor that binds to mouse thymic shared antigen-1 and supports lymphoid cell proliferation	J Immunol	2001	2003	14	11714798
Turchin A	Comparative evaluation of accuracy of extraction of medication information from narrative physician notes by commercial and academic natural language processing software packages	AMIA Annu Symp Proc	2006	2006	1	17238449
Tyagi RK	RNA-based immunotherapy of cancer: role and therapeutic implications of dendritic cells.	Expert Rev Anticancer Ther	2009	2011	34	19105710
Tyagi RK	Various carrier system(s)- mediated genetic vaccination strategies against malaria.	Expert Rev Vaccines	2008	2011	39	18444895
Uchihara JN	Transactivation of the CCL5/RANTES gene by Epstein-Barr virus latent membrane protein 1.	Int J Cancer	2005	2011	79	15609310
Uchihara JN	Transactivation of the ICAM-1 gene by CD30 in Hodgkin's lymphoma.	Int J Cancer	2006	2011	69	16152613
Uehara A	Constitutive expression of a bacterial pattern recognition receptor, CD14, in human salivary glands and secretion as a soluble form in saliva.	Clin Diagn Lab Immunol	2003	2010	85	12626456
Uehara A	Neutrophil serine proteinases activate human nonepithelial cells to produce inflammatory cytokines through protease-activated receptor 2.	J Immunol	2003	2010	78	12759451
Uehara A	Proinflammatory cytokines induce proteinase 3 as membrane-bound and secretory forms in human oral epithelial cells and antibodies to proteinase 3 activate the cells through protease-activated receptor-2.	J Immunol	2004	2010	67	15356169
Uehara A	Activation of human oral epithelial cells by neutrophil proteinase 3 through protease-activated receptor-2.	J Immunol	2002	2010	90	12370398
Uflacker R	Interim report of the SENTIS trial: cerebral perfusion augmentation via partial aortic occlusion in acute ischemic strok	J Cardiovasc Surg (Torino)	2008	2009	8	19043384
Ulivieri S	Prevention of post-operative infection in spine surgery by wound irrigation with a solution of povidone-iodine and hydrogen peroxide.	J Neurosurg Sci	2011	2011	3	21623320
Uller C	Goal attribution in chimpanzees	Cognition	2000	2001	11	10856744
Umemura M	Effects of open-air temperature on air temperature inside biological safety cabinet.	J Oncol Pharm Pract	2011	2011	7	21321040
Urade Y	An endothelin B receptor-selective antagonist: IRL 1038, [Cys11-Cys15]-endothelin-1(11-21)	FEBS Lett	1992	1994	17	1397285
Urban JL	Autoimmune T cells: immune recognition of normal and variant peptide epitopes and peptide-based therapy.	Cell	1989	1991	15	2478292
Urbancsek J	An integrated analysis of nonmenstrual adverse events with Implanon.	Contraception	1998	2004	71	10095981
Urdaneta F	Treating myocardial stunning randomly, with either propofol or isoflurane following transient coronary occlusion and reperfusion in pigs.	Ann Card Anaesth	2009	2011	18	19602735
Urdaneta F	Effects of a new phosphodiesterase enzyme type V inhibitor (UK 343-664) versus milrinone in a porcine model of acute pulmonary hypertension.	Ann Thorac Surg	2004	2011	75	15464509
Urdaneta F	Treating pulmonary hypertension post cardiopulmonary bypass in pigs: milrinone vs. sildenafil analog.	Perfusion	2008	2011	44	18840581
Urs UK	Structure of taq DNA polymerase shows a new orientation for the structure-specific nuclease domain.	Acta Crystallogr D Biol Crystallogr	1999	2010	122	10666572
Usha Rani P	Kairomones extracted from rice yellow stem borer and their influence on egg parasitization by Trichogramma japonicum ashmead	J Chem Ecol	2007	2007	5	17146721
Ushio-Fukai M	cAbl tyrosine kinase mediates reactive oxygen species- and caveolin-dependent AT1 receptor signaling in vascular smooth muscle: role in vascular hypertrophy.	Circ Res	2005	2010	56	16151024
Uva JL.	Review: autoerotic asphyxiation in the United States.	J Forensic Sci	1995	1995	4	7595293
Väänänen A	Spatial and temporal distribution of laminins in permanent focal ischemic brain damage of the adult rat.	J Neurosci Res	2008	2010	30	18500756
Vaidyanathan R	Nanosilver--the burgeoning therapeutic molecule and its green synthesis.	Biotechnol Adv	2009	2010	12	19686832
Vajda P	Prehospital care of the adult trauma patient.	Bratisl Lek Listy	2007	2010	32	18203544
Valenstein PN	Semiquantitation of bacteria in sputum gram stains.	J Clin Microbiol	1988	1989	8	2460496
Valenti L	I148M PNPLA3 variant and progressive liver disease: A new paradigm in hepatology.	Hepatology	2012	2012	1	22307816
van de Sande K	Modification of phytohormone response by a peptide encoded by ENOD40 of legumes and a nonlegume.	Science	1996	1999	34	8662527
Van der Zee CE	Survival of cholinergic forebrain neurons in developing p75NGFR-deficient mice.	Science	1996	1999	31	8939868
Van Luit JE	The effectiveness of Korean number naming on insight into numbers in Dutch students with mild intellectual disabilities.	Res Dev Disabil	2011	2011	2	21498042
Van Parijs L	The Fas/Fas ligand pathway and Bcl-2 regulate T cell responses to model self and foreign antigens.	Immunity	1998	2009	134	9492007
Van Parijs L	Autoimmunity as a consequence of retrovirus-mediated expression of C-FLIP in lymphocytes.	Immunity	1999	2009	112	10626898
Van Parijs L	Uncoupling IL-2 signals that regulate T cell proliferation, survival, and Fas-mediated activation-induced cell death.	Immunity	1999	2009	115	10514006
Van Parijs L	Role of interleukin 12 and costimulators in T cell anergy in vivo.	J Exp Med	1997	2009	139	9314560
van Son JA	Ross-Konno operation with resection of endocardial fibroelastosis for critical aortic stenosis with borderline-sized left ventricle in neonates.	Ann Thorac Surg	1997	1997	5	8993251
Varthakavi V	Identification of calcium-modulating cyclophilin ligand as a human host restriction to HIV-1 release overcome by Vpu.	Nat Med	2008	2010	20	18500349
Vaux D	Identification by anti-idiotype antibodies of an intracellular membrane protein that recognizes a mammalian endoplasmic reticulum retention signal.	Nature	1990	1992	29	2161500
Vaux DL	Immunology. Ways around rejection.	Nature	1995	1998	33	7566165
Vedavathi M	A novel low molecular weight alanine aminotransferase from fasted rat liver.	Biochemistry	2006	2010	57	16487061
Veldman C	Desmoglein 3-specific T regulatory 1 cells consist of two subpopulations with differential expression of the transcription factor Foxp3.	Immunology	2009	2011	28	18800988
Velik R.	From single neuron-firing to consciousness--towards the true solution of the binding problem.	Neurosci Biobehav Rev	2010	2012	19	19932130
Venkatasubramanian K	Binding of thymopoietin to the acetylcholine receptor.	Proc Natl Acad Sci U S A	1986	1993	90	3458173
Venters HD	A new mechanism of neurodegeneration: a proinflammatory cytokine inhibits receptor signaling by a survival peptide.	Proc Natl Acad Sci U S A	1999	2009	120	10449788
Vergnolle N	A role for proteinase-activated receptor-1 in inflammatory bowel diseases	J Clin Invest	2004	2006	20	15545995
Verlinden S	Risk factors in school shootings	Clin Psychol Rev	2000	2001	13	10660827
Verma SK	An acetylcholinesterase-independent mechanism for neurobehavioral impairments after chronic low level exposure to dichlorvos in rats.	Pharmacol Biochem Behav	2009	2010	16	19101586
Vialle R	Multiple lumbar plexus neurotizations of the ninth, tenth, and eleventh intercostal nerves	Clin Anat	2006	2008	33	16187321
Vigg A	Sleep in Type 2 diabetes	J Assoc Physicians India	2003	2004	14	12974429
Visvanathan S	Monocyte tissue factor induction by activation of beta 2-glycoprotein-I-specific T lymphocytes is associated with thrombosis and fetal loss in patients with antiphospholipid antibodies	J Immunol	2000	2002	23	10925314
Vora VP	Letter to the editor response by Vora et al.	Spine (Phila Pa 1976)	2008	2008	7	18165759
Vuijk P	Prenatal smoking predicts non-responsiveness to an intervention targeting attention-deficit/hyperactivity symptoms in elementary schoolchildren.	J Child Psychol Psychiatry	2006	2009	39	16930383
Wakefield AJ	Enterocolitis in children with developmental disorders.	Am J Gastroenterol	2000	2010	116	11007230
Wakefield AJ	Ileal-lymphoid-nodular hyperplasia, non-specific colitis, and pervasive developmental disorder in children.	Lancet	1998	2004	144	9500320
Walden R	Auxin inducibility and developmental expression of axi 1: a gene directing auxin independent growth in tobacco protoplasts.	EMBO J	1994	1999	55	7957043
Walid MS	The fifth vital sign--what does it mean?	Pain Pract	2008	2009	6	18662363
Walker TS	Metabolic profiling of root exudates of Arabidopsis thaliana.	J Agric Food Chem	2003	2009	78	12696935
Walker-Bone K	Hard work never hurt anyone: or did it? A review of occupational associations with soft tissue musculoskeletal disorders of the neck and upper limb	Ann Rheum Dis	2005	2009	45	16162900
Wan LD	Electrical stimulation enhanced remyelination of injured sciatic nerves by increasing neurotrophins.	Neuroscience	2010	2011	8	20553821
Wang B	Transgenic ramie [Boehmeria nivea (L.) Gaud.]: factors affecting the efficiency of Agrobacterium tumefaciens-mediated transformation and regeneration.	Plant Cell Rep	2009	2009	2	19533144
Wang C	High-resolution reflecting time-of-flight momentum and energy mapping system	Rev Sci Instrum	2009	2009	2	19655975
Wang F	Sphingosine-1-phosphate receptor-2 deficiency leads to inhibition of macrophage proinflammatory activities and atherosclerosis in apoE-deficient mice.	J Clin Invest	2010	2012	14	20978351
Wang H	Complex t(2;21;8)(p12;q22;q22): a variant t(8;21) in a patient with acute myeloid leukemia (AML-M2)	Cancer Genet Cytogenet	2009	2009	6	19100512
Wang H	Angiotensin I-converting enzyme antisense gene therapy causes permanent antihypertensive effects in the SHR	Hypertension	2000	2002	33	10642298
Wang J	The protective mechanism of progesterone on blood-brain barrier in cerebral ischemia in rats.	Brain Res Bull	2009	2010	7	19477244
Wang J	Identification of a specific domain required for dimerization of activation-induced cytidine deaminase	J Biol Chem	2006	2008	18	16687409
Wang L	Orphan receptor small heterodimer partner is an important mediator of glucose homeostasis	Mol Endocrinol	2006	2008	22	16803864
Wang Q	Effect of inhalational anesthetics on cytotoxicity and intracellular calcium differently in rat pheochromocytoma cells (PC12)	J Huazhong Univ Sci Technolog Med Sci	2008	2008	4	18278471
Wang R	Blood B-type natriuretic peptide changes in different periods and different cardiac pacing modes	Int Heart J	2005	2009	42	16394597
Wang S	Effects of platelet activating factor on cyclic AMP accumulation in human lymphocytes.	Ann Allergy	1992	1992	4	1324627
Wang W	A psychometric evaluation of the Chinese version of the Hospital Anxiety and Depression Scale in patients with coronary heart disease	J Clin Nurs	2009	2009	2	19694877
Wang WD	Correlation between DNA repair capacity in lymphocytes and acute side effects to skin during radiotherapy in nasopharyngeal cancer patients	Clin Cancer Res	2005	2009	46	16033828
Wang XC	Overexpression of Cks1 is associated with poor survival by inhibiting apoptosis in breast cancer.	J Cancer Res Clin Oncol	2009	2010	6	19352700
Wang Y	Baseline disc damage as the predictive factor in reversal of the optic disc cupping in glaucoma.	Br J Ophthalmol	2011	2011	4	19726425
Wang Y	The flhDC gene affects motility and biofilm formation in Yersinia pseudotuberculosis	Sci China C Life Sci	2007	2008	2	17973093
Wang YJ	Transcriptional analysis of the DNA polymerase gene of Bombyx mori parvo-like virus (China isolate)	J Microbiol	2007	2007	6	17483799
Wang Z	Role of phosphodiesterase in cyclic AMP signaling in cultured rat granulosa cells	Reprod Nutr Dev	2006	2006	4	16597423
Watanabe M	Dual effect of AMD3100, a CXCR4 antagonist, on bleomycin-induced lung inflammation	J Immunol	2007	2008	18	17442973
Watson DA	Corticosteroids for the complications of Ross River virus infection.	Med J Aust	1998	1998	6	9469192
Watt MJ	Adipose triglyceride lipase regulation of skeletal muscle lipid metabolism and insulin responsiveness.	Mol Endocrinol	2008	2010	25	18202145
Weaver D	Altered repertoire of endogenous immunoglobulin gene expression in transgenic mice containing a rearranged mu heavy chain gene.	Cell	1986	1991	61	3084104
Weber A	Ascending aortic dissection after proximal bypass anastomotic device.	J Card Surg	2008	2012	40	18384566
Weber A	Retracted: right anterior minithoracotomy for minimal access aortic valve replacement.	J Card Surg	2009	2009	4	19486219
Weber S	Arginine methylation in interferon signaling: new light on an old story.	Cell Cycle	2009	2011	26	19395854
Weber S	PRMT1-mediated arginine methylation of PIAS1 regulates STAT1 signaling.	Genes Dev	2009	2011	30	19136629
Weber S	Critical care nurse practitioners and clinical nurse specialists interface patterns with computer-based decision support systems.	J Am Acad Nurse Pract	2007	2011	43	17970858
Weber S	Depressive illness in teens and preteens and effectiveness of the RADS-2 as a first-stage assessment. Part 1: Descriptive paper.	J Child Adolesc Psychiatr Nurs	2009	2011	24	19702964
Weber S	Results of psychometric testing of the RADS-2 with school-based adolescents seeking assistance for sexual orientation and gender identity concerns. Part 2: Research brief.	J Child Adolesc Psychiatr Nurs	2009	2011	24	19702965
Weber S	Treatment of trauma- and abuse-related dissociative symptom disorders in children and adolescents.	J Child Adolesc Psychiatr Nurs	2009	2011	30	19200286
Weber S	Nursing care of families with parents who are lesbian, gay, bisexual, or transgender.	J Child Adolesc Psychiatr Nurs	2010	2011	18	20122083
Wee DW	Pregnancy-related mortality in southern Nepal between 2001 and 2006: independent estimates from a prospective, population-based cohort and a direct sisterhood survey.	Am J Epidemiol	2010	2012	17	20696651
Wei XD	Field released transgenic papaya effect on soil microbial communities and enzyme activities	J Environ Sci (China)	2006	2008	25	17078553
Weise WJ	Combination ACE inhibitor and angiotensin-receptor blocker therapy was better than monotherapy in nondiabetic renal disease.	ACP J Club	2003	2009	75	12954032
Weiser P	Endosomal targeting by the cytoplasmic tail of membrane immunoglobulin.	Science	1997	1997	3	9103197
Weiser WY	Recombinant human migration inhibitory factor has adjuvant activity.	Proc Natl Acad Sci U S A	1992	1997	52	1518830
Weiss R	The effect of an alpha-2 agonist on bladder function and cord histology after spinal cord injury.	J Urol	1990	1991	8	1977932
Wenderoth DF	Leitbakteria of microbial biofilm communities causing occlusion of biliary stents	Environ Microbiol	2003	2005	17	14510839
Wiebe E	A fatal case of Clostridium sordellii septic shock syndrome associated with medical abortion	Obstet Gynecol	2004	2005	4	15516429
Wijnhoven TJ	In vivo degradation of heparan sulfates in the glomerular basement membrane does not result in proteinuria	J Am Soc Nephrol	2007	2008	12	17251387
Wijnhoven TJ	Removal of heparan sulfate from the glomerular basement membrane blocks protein passage	J Am Soc Nephrol	2007	2008	3	18003778
Wilkie H	Association of mu-opioid receptor subunit gene and idiopathic generalized epilepsy	Neurology	2002	2005	29	12221164
Williams MH	Evidence of unmet need in the care of severely physically disabled adults.	BMJ	1993	1998	77	8435649
Wilson AC	The bicarbonate transporter is essential for Bacillus anthracis lethality.	PLoS Pathog	2008	2010	16	19023421
Won J	Small molecule-based reversible reprogramming of cellular lifespan	Nat Chem Biol	2006	2008	24	16767085
Won J	A magnetic nanoprobe technology for detecting molecular interactions in live cells	Science	2005	2009	45	15994554
Wong CW	Estrogen receptor-interacting protein that modulates its nongenomic activity-crosstalk with Src/Erk phosphorylation cascade	Proc Natl Acad Sci U S A	2002	2009	81	12415108
Wu J	Diffractive electron imaging of nanoparticles on a substrate	Nat Mater	2005	2006	10	16299507
Wu L	Cardioprotective effects of the combined use of puerarin and Danshensu on acute ischemic myocardial injury in rats	Phytother Res	2007	2009	21	17450507
Wu W	Pituitary microadenoma. MR appearance and correlation with CT.	Acta Radiol	1995	1999	50	7640099
Wu X	Properdin homeostasis requires turnover of the alternative complement pathway.	Proc Natl Acad Sci U S A	2010	2011	7	20974943
Wu YQ	Frictional properties of single crystals HMX, RDX and PETN explosives.	J Hazard Mater	2010	2011	11	20688432
Wu YW	Intrathecal midazolam combined with low-dose bupivacaine improves postoperative recovery in diabetic mellitus patients undergoing foot debridement	Acta Anaesthesiol Taiwan	2005	2007	27	16235460
Wyman JL	Immunoisolating pancreatic islets by encapsulation with selective withdrawal.	Small	2007	2010	44	17340661
Xiao J	MicroRNA miR-133 represses HERG K+ channel expression contributing to QT prolongation in diabetic hearts.	J Biol Chem	2007	2011	52	17344217
Xiao J	Novel approaches for gene-specific interference via manipulating actions of microRNAs: examination on the pacemaker channel genes HCN2 and HCN4.	J Cell Physiol	2007	2012	54	17516552
Xiaohong Z	Mutation analysis of WASF2 and GALE genes in one Chinese family with benign familial infantile convulsions with a novel locus	J Investig Med	2007	2008	4	18163970
Xie C	Single gold nanoparticles counter: an ultrasensitive detection platform for one-step homogeneous immunoassays and DNA hybridization assays.	J Am Chem Soc	2009	2010	13	19678640
Xie Y	Nucleotide sequences of mitochondrial ATPase subunit 9 genes from three lines of rice (Oryza sativa L.)	Nucleic Acids Res	1990	1990	3	2143016
Xiong W	Tenascin-C as a prognostic biomarker in osteosarcoma?	Chin Med J (Engl)	2009	2011	17	19951606
Xiong W	Transgenic mice expressing full-length human apolipoprotein B-100. Full-length human apolipoprotein B mRNA is essentially not edited in mouse intestine or liver.	J Biol Chem	1992	1993	10	1400454
Xiong WJ	Locating a low density lipoprotein-targeting domain of human apolipoprotein B-100 by expressing a minigene construct in transgenic mice.	J Biol Chem	1991	1993	21	1939140
Xu C	Ex vivo expansion of hematopoietic stem cell by fusion protein TAT-Zfx	Biochem Biophys Res Commun	2009	2009	8	19121620
Xu C	The muscle-specific microRNAs miR-1 and miR-133 produce opposing effects on apoptosis by targeting HSP60, HSP70 and caspase-9 in cardiomyocytes.	J Cell Sci	2007	2011	48	17715156
Xu F	Ultrahighly sensitive homogeneous detection of DNA and microRNA by using single-silver-nanoparticle counting.	Chemistry	2010	2010	11	19938021
Xu J	Blockage of the early events of mitogenic signaling by interferon-gamma in macrophages in response to colony-stimulating factor-1.	Blood	1995	1996	10	7545471
Xu J	Lipid phosphate phosphatase-1 and Ca2+ control lysophosphatidate signaling through EDG-2 receptors	J Biol Chem	2000	2003	36	10849424
Xu J	Interferons block protein kinase C-dependent but not-independent activation of Raf-1 and mitogen-activated protein kinases and mitogenesis in NIH 3T3 cells.	Mol Cell Biol	1994	1996	27	7526152
Xu K	Growth inhibiting effects of terazosin on androgen-independent prostate cancer cell lines	Chin Med J (Engl)	2003	2005	17	14642133
Xu R	Site-specific incorporation of the mucin-type N-acetylgalactosamine-alpha-O-threonine into protein in Escherichia coli	J Am Chem Soc	2004	2009	57	15571382
Xu Y	Prognostic factors for renal dysfunction after nephrectomy in renal cell carcinomas.	J Surg Res	2011	2011	2	21176917
Xu Y	Sphingosylphosphorylcholine is a ligand for ovarian cancer G-protein-coupled receptor 1	Nat Cell Biol	2000	2006	70	10806476
Xue SR	Carvedilol restore cardiac calcium release channel structure and function in heart failure	Int J Cardiol	2007	2008	13	16824631
Yamaguchi I	One-pot synthesis of N-substituted diaza[12]annulenes	Org Lett	2006	2007	14	16956206
Yamaguchi R	A role for Ran-GTP and Crm1 in blocking re-replication	Cell	2003	2004	18	12679039
Yamaguchi R	Practical considerations in the detection of HER2 status: the pathological perspective.	J Clin Pathol	2011	2011	2	21653655
Yamakawa A	Molecular cloning and sequencing of cDNA encoding the phosphatidylinositol kinase from rat brain.	J Biol Chem	1991	1992	15	1654331
Yamamoto H	Effect of nasal continuous positive airway pressure treatment on plasma adrenomedullin levels in patients with obstructive sleep apnea syndrome: roles of nocturnal hypoxia and oxidant stress	Hypertens Res	2007	2008	5	18250556
Yamamoto H	Long-term oxygen administration reduces plasma adrenomedullin levels in patients with obstructive sleep apnea syndrome.	Sleep Med	2007	2009	13	17512795
Yamamoto K	Cement spacer loaded with antibiotics for infected implants of the hip joint.	J Arthroplasty	2009	2011	31	18534388
Yamamoto T	Periurethral injection of autologous adipose-derived stem cells for the treatment of stress urinary incontinence in patients undergoing radical prostatectomy: report of two initial cases.	Int J Urol	2010	2010	9	20002225
Yang BJ	The influence of Marangoni flows on crack growth in cast metals.	Ann N Y Acad Sci	2002	2010	98	12446318
Yang H	Cloning and analysis of the rat glutamate-cysteine ligase modifier subunit promoter	Biochem Biophys Res Commun	2001	2004	40	11444867
Yang J	ONIOM study of isomerization reactions of aromatic hydrocarbons in acidic mordenite zeolite	Chemphyschem	2009	2009	2	19229901
Yang R	Single-walled carbon nanotubes-mediated in vivo and in vitro delivery of siRNA into antigen-presenting cells	Gene Ther	2006	2007	6	16838032
Yang S	Heat shock pretreatment enhances porcine myoblasts survival after autotransplantation in intact skeletal muscle	Sci China C Life Sci	2007	2008	7	17653663
Yang X	Design and size control of uniform zeolite nanocrystals synthesized in adjustable confined voids formed by recyclable monodisperse polymer spheres.	Angew Chem Int Ed Engl	2005	2006	17	15782369
Yao D	Methylglyoxal modification of mSin3A links glycolysis to angiopoietin-2 transcription	Cell	2006	2007	13	16413606
Yao J	Muller glia induce retinal progenitor cells to differentiate into retinal ganglion cells.	Neuroreport	2006	2010	49	16951566
Yao K	Effect of superposed electromagnetic noise on DNA damage of lens epithelial cells induced by microwave radiation	Invest Ophthalmol Vis Sci	2008	2009	17	18436834
Yao Q	Blockage of transdifferentiation from fibroblast to myofibroblast in experimental ovarian cancer models.	Mol Cancer	2009	2009	1	19781102
Yao ZQ	SOCS1 and SOCS3 are targeted by hepatitis C virus core/gC1qR ligation to inhibit T-cell function	J Virol	2005	2006	8	16306613
Yao ZQ	gC1qR expression in chimpanzees with resolved and chronic infection: potential role of HCV core/gC1qR-mediated T cell suppression in the outcome of HCV infection	Virology	2006	2007	20	16368125
Yasir M	Chitinophaga vermicomposti sp. nov., with antifungal activity, isolated from vermicompost.	Int J Syst Evol Microbiol	2010	2010	5	19684320
Yasir M	Eiseniicola composti gen. nov., sp. nov., with antifungal activity against plant pathogenic fungi.	Int J Syst Evol Microbiol	2010	2010	4	19734285
Yatsuki H	Domain regulation of imprinting cluster in Kip2/Lit1 subdomain on mouse chromosome 7F4/F5: large-scale DNA methylation analysis reveals that DMR-Lit1 is a putative imprinting control region	Genome Res	2002	2004	21	12466290
Yazdi I	Desmoplastic ameloblastoma (a hybrid variant): report of a case and review of the literature.	Arch Iran Med	2009	2010	10	19400611
Yeo M	Blockage of intracellular proton extrusion with proton extrusions with proton pump inhibitor induces apoptosis in gastric cancer	Cancer Sci	2008	2008	1	18224727
Yin B	A microarray study of altered gene expression after cytarabine resistance in acute myeloid leukemia.	Leukemia	2007	2010	39	17301810
Yin MB	Enhanced 7-ethyl-10-hydroxycamptothecin (SN-38) lethality by methylselenocysteine is associated with Chk2 phosphorylation at threonine-68 and down-regulation of Cdc6 expression	Mol Pharmacol	2004	2006	20	15213307
Ying LQ	Facile synthesis of symmetric, monofunctional cyanine dyes for imaging applications.	Bioconjug Chem	2011	2011	5	21517120
Yoon HS	Flavobacterium sasangense sp. nov., isolated from a wastewater stream polluted with heavy metals.	Int J Syst Evol Microbiol	2009	2010	8	19406812
Yu G	Physiological responses to oxidative and heavy metal stress in seedlings of rice paddy, Oryza sativa L.	Bull Environ Contam Toxicol	2000	2001	11	10960144
Yu SM	Mechanism of anti-proliferation caused by YC-1, an indazole derivative, in cultured rat A10 vascular smooth-muscle cells.	Biochem J	1995	1998	43	7702575
Yu SM	Mechanism of catecholamine-induced proliferation of vascular smooth muscle cells.	Circulation	1996	1998	23	8759101
Yu SM	Mechanism of extracellular ATP-induced proliferation of vascular smooth muscle cells.	Mol Pharmacol	1996	1998	16	8863847
Yu T	Characterization and mechanistic analysis of the visible light response of cerium and nitrogen co-doped TiO2 nano-photocatalyst synthesized using a one-step technique.	J Hazard Mater	2010	2010	6	20005630
Yu Y	Prognostic analysis of transarterial chemoembolization combined with a traditional Chinese herbal medicine formula for treatment of unresectable hepatocellular carcinoma.	Chin Med J (Engl)	2009	2011	25	19781383
Yuan M	De novo urothelial carcinoma in kidney transplant patients with end-stage aristolochic acid nephropathy in China.	Transplant Proc	2009	2011	23	19545692
[truncated: 48 more rows]
